# Supplementary material for: PARylation of HMGA1 desensitizes esophageal squamous cell carcinoma to olaparib
Source: Clin Transl Med. 2024 Dec 17;14(12):e70111. doi: 10.1002/ctm2.70111 (PMC11652107; doi:10.1002/ctm2.70111)
Supplement: Supplementary file 8 — Supporting Information [file CTM2-14-e70111-s008.xlsx]

## Sheet: Proteins
Accession	Description	Exp. q-value: Combined	Sum PEP Score	Coverage [%]	# Peptides	# PSMs	# Unique Peptides	# AAs	MW [kDa]	calc. pI	Score Sequest HT: Sequest HT	# Peptides (by Search Engine): Sequest HT	Biological Process	Cellular Component	Molecular Function	Pfam IDs	Entrez Gene ID	Gene Symbol	Chromosome	Reactome Pathways	Ensembl Gene ID	KEGG Pathways	WikiPathways	# Protein Pathway Groups	# Razor Peptides	Abundances (Scaled): F1: Sample	Abundance: F1: Sample	Found in Sample: [S1] F1: Sample	# Protein Groups	Modifications
P35908	Keratin, type II cytoskeletal 2 epidermal OS=Homo sapiens OX=9606 GN=KRT2 PE=1 SV=2	0	137.591	70	37	123	29	639	65.4	8	336.81	37	cell death;cell organization and biogenesis;cell proliferation;cellular component movement;metabolic process	cytoskeleton;cytosol;membrane;nucleus	protein binding;structural molecule activity	Pf00038, Pf08614, Pf12128, Pf13166	3849	KRT2	12	Formation of the cornified envelope	ENSG00000172867.3			3	7	100	1.53606e+09	High	1
P13010	X-ray repair cross-complementing protein 5 OS=Homo sapiens OX=9606 GN=XRCC5 PE=1 SV=3	0	127.557	50	25	83	25	732	82.7	5.81	261.21	25	cell differentiation;cell organization and biogenesis;cell proliferation;defense response;metabolic process;regulation of biological process;response to stimulus;transport	chromosome;cytoplasm;cytosol;extracellular;membrane;nucleus;organelle lumen	catalytic activity;DNA binding;enzyme regulator activity;nucleotide binding;protein binding;RNA binding	Pf02735, Pf03730, Pf03731, Pf08785	7520	XRCC5	2	2-LTR circle formation; Neutrophil degranulation; IRF3-mediated induction of type I IFN; Nonhomologous End-Joining (NHEJ)	ENSG00000079246.15	Non-homologous end-joining	Non-homologous end joining	18	0	100	9.34417e+08	High	1
P04264	Keratin, type II cytoskeletal 1 OS=Homo sapiens OX=9606 GN=KRT1 PE=1 SV=6	0	123.286	48	32	90	28	644	66	8.12	282.12	32	cell death;defense response;metabolic process;regulation of biological process;response to stimulus;transport	cytoskeleton;cytosol;extracellular;membrane;nucleus	catalytic activity;motor activity;protein binding;receptor activity;structural molecule activity	Pf00038, Pf01576, Pf05103, Pf05957, Pf12128, Pf13166, Pf13514	3848	KRT1	12	Formation of the cornified envelope; Neutrophil degranulation	ENSG00000167768.4		Corticotropin-releasing hormone signaling pathway	7	2	100	1.86317e+09	High	1
P09874	Poly [ADP-ribose] polymerase 1 OS=Homo sapiens OX=9606 GN=PARP1 PE=1 SV=4	0	111.492	38	32	62	32	1014	113	8.88	185.65	32	cell death;cell differentiation;cell organization and biogenesis;metabolic process;regulation of biological process;response to stimulus	membrane;mitochondrion;nucleus	catalytic activity;DNA binding;metal ion binding;nucleotide binding;protein binding;RNA binding	Pf00533, Pf00644, Pf00645, Pf02877, Pf05406, Pf08063	142	PARP1	1	POLB-Dependent Long Patch Base Excision Repair; Dual Incision in GG-NER; Formation of Incision Complex in GG-NER; Downregulation of SMAD2/3:SMAD4 transcriptional activity; DNA Damage Recognition in GG-NER; HDR through MMEJ (alt-NHEJ); SUMOylation of DNA damage response and repair proteins	ENSG00000143799.12	Base excision repair; NF-kappa B signaling pathway; Apoptosis	Corticotropin-releasing hormone signaling pathway; Nanoparticle triggered regulated necrosis; Fas Ligand (FasL) pathway and Stress induction of Heat Shock Proteins (HSP) regulation; NAD metabolism, sirtuins and aging; NAD+ metabolism; NAD+ biosynthetic pathways	35	0	100	5.12116e+08	High	1
P35527	Keratin, type I cytoskeletal 9 OS=Homo sapiens OX=9606 GN=KRT9 PE=1 SV=3	0	93.839	51	18	34	18	623	62	5.24	121.29	18	cell death;cell organization and biogenesis	cytosol;membrane;nucleus	structural molecule activity	Pf00038, Pf13166	3857	KRT9	17	Formation of the cornified envelope	ENSG00000171403.9			3	0	100	8.32944e+08	High	1
P13645	Keratin, type I cytoskeletal 10 OS=Homo sapiens OX=9606 GN=KRT10 PE=1 SV=6	0	71.667	40	21	73	18	584	58.8	5.21	178.34	21	cell death;cell differentiation;metabolic process	cytoplasm;cytoskeleton;cytosol;membrane;nucleus	structural molecule activity	Pf00038, Pf04111	3858	KRT10	17	Formation of the cornified envelope	ENSG00000186395.7	Staphylococcus aureus infection		4	4	100	2.73729e+09	High	1
P12956	X-ray repair cross-complementing protein 6 OS=Homo sapiens OX=9606 GN=XRCC6 PE=1 SV=2	0	64.294	33	18	42	18	609	69.8	6.64	107.55	18	cell organization and biogenesis;defense response;metabolic process;regulation of biological process;response to stimulus;transport	chromosome;cytoplasm;cytosol;extracellular;membrane;nucleus;organelle lumen	catalytic activity;DNA binding;nucleotide binding;protein binding;RNA binding	Pf02037, Pf02735, Pf03730, Pf03731	2547	XRCC6	22	2-LTR circle formation; Neutrophil degranulation; IRF3-mediated induction of type I IFN; Nonhomologous End-Joining (NHEJ)	ENSG00000196419.12	Non-homologous end-joining	Non-homologous end joining	18	0	100	5.12479e+08	High	1
Q86YZ3	Hornerin OS=Homo sapiens OX=9606 GN=HRNR PE=1 SV=2	0	51.213	19	11	11	11	2850	282.2	10.04	39.55	11	cell organization and biogenesis;development;transport	cytoplasm;cytoskeleton;extracellular;nucleus;organelle lumen	metal ion binding		388697	HRNR	1	Neutrophil degranulation	ENSG00000197915.5			3	0	100	1.75708e+07	High	1
P02768	Albumin OS=Homo sapiens OX=9606 GN=ALB PE=1 SV=2	0	39.052	17	14	50	14	609	69.3	6.28	113.29	14	cell communication;cell organization and biogenesis;metabolic process;regulation of biological process;response to stimulus;transport	cytoplasm;endoplasmic reticulum;extracellular;Golgi;nucleus;organelle lumen	antioxidant activity;catalytic activity;DNA binding;metal ion binding;protein binding	Pf00273	213	ALB	4	Post-translational protein phosphorylation; Regulation of Insulin-like Growth Factor (IGF) transport and uptake by Insulin-like Growth Factor Binding Proteins (IGFBPs); Scavenging of heme from plasma; Platelet degranulation ; Defective SLCO1B1 causes hyperbilirubinemia, Rotor type (HBLRR); HDL remodeling; Defective SLCO1B3 causes hyperbilirubinemia, Rotor type (HBLRR); Transport of organic anions…	ENSG00000163631.16	Thyroid hormone synthesis	Selenium Micronutrient Network; Vitamin B12 Metabolism; Folate Metabolism	32	0	100	6.7073e+09	High	1
P35573	Glycogen debranching enzyme OS=Homo sapiens OX=9606 GN=AGL PE=1 SV=3	0	37.973	12	15	19	15	1532	174.7	6.76	40.45	15	metabolic process;response to stimulus;transport	cytoplasm;cytosol;endoplasmic reticulum;extracellular;nucleus;organelle lumen	catalytic activity;protein binding	Pf06202, Pf14699, Pf14701, Pf14702	178	AGL	1	Neutrophil degranulation; Glycogen breakdown (glycogenolysis)	ENSG00000162688.16	Starch and sucrose metabolism; Metabolic pathways	Glycogen Metabolism	10	0	100	6.60695e+07	High	1
P08779	Keratin, type I cytoskeletal 16 OS=Homo sapiens OX=9606 GN=KRT16 PE=1 SV=4	0	37.505	30	13	27	5	473	51.2	5.05	65.45	13	cell death;cell differentiation;cell organization and biogenesis;cell proliferation;cellular component movement;defense response;regulation of biological process;response to stimulus	cytoskeleton;cytosol;nucleus	protein binding;structural molecule activity	Pf00038, Pf07888, Pf13514	3868	KRT16	17	Formation of the cornified envelope	ENSG00000186832.8			3	5	100	5.70679e+07	High	1
P13647	Keratin, type II cytoskeletal 5 OS=Homo sapiens OX=9606 GN=KRT5 PE=1 SV=3	0	36.927	23	15	55	5	590	62.3	7.74	135.57	15	cell death;cell organization and biogenesis;metabolic process	cytoplasm;cytosol;membrane;mitochondrion;nucleus	catalytic activity;motor activity;protein binding;structural molecule activity	Pf00038, Pf01576, Pf02994, Pf03961, Pf04111, Pf05957, Pf12128	3852	KRT5	12	Formation of the cornified envelope; Type I hemidesmosome assembly	ENSG00000186081.11			6	2	100	1.07678e+08	High	1
P15924	Desmoplakin OS=Homo sapiens OX=9606 GN=DSP PE=1 SV=3	0	35.653	6	15	17	15	2871	331.6	6.81	43.4	15	cell death;cell differentiation;cell organization and biogenesis;metabolic process;regulation of biological process;response to stimulus;transport	cytoplasm;cytoskeleton;membrane;nucleus	catalytic activity;motor activity;protein binding;RNA binding;structural molecule activity	Pf00038, Pf00681, Pf01540, Pf01576, Pf02463, Pf04111, Pf04156, Pf05483, Pf05557, Pf05622, Pf06008, Pf06160, Pf06637, Pf07888, Pf10174, Pf12072, Pf12128, Pf13166	1832	DSP	6	Apoptotic cleavage of cell adhesion proteins; Formation of the cornified envelope; Neutrophil degranulation	ENSG00000096696.13	Arrhythmogenic right ventricular cardiomyopathy (ARVC)	Arrhythmogenic Right Ventricular Cardiomyopathy; Lung fibrosis	14	0	100	4.3138e+07	High	1
P42285	Exosome RNA helicase MTR4 OS=Homo sapiens OX=9606 GN=MTREX PE=1 SV=3	0	35.059	20	15	24	15	1042	117.7	6.52	60.3	15	metabolic process	nucleus;spliceosomal complex	catalytic activity;DNA binding;nucleotide binding;protein binding;RNA binding	Pf00270, Pf04851, Pf08148, Pf13234	23517	SKIV2L2	5	Major pathway of rRNA processing in the nucleolus and cytosol; mRNA Splicing - Major Pathway	ENSG00000039123.15	RNA degradation		8	0	100	1.04367e+08	High	1
P19338	Nucleolin OS=Homo sapiens OX=9606 GN=NCL PE=1 SV=3	0	34.118	18	14	25	14	710	76.6	4.7	50.78	14	regulation of biological process;response to stimulus	cytoplasm;membrane;nucleus	DNA binding;protein binding;RNA binding	Pf00076, Pf13893, Pf14259	4691	NCL	2	Major pathway of rRNA processing in the nucleolus and cytosol	ENSG00000115053.15	Pathogenic Escherichia coli infection	Pathogenic Escherichia coli infection; VEGFA-VEGFR2 Signaling Pathway	7	0	100	2.07587e+08	High	1
P02533	Keratin, type I cytoskeletal 14 OS=Homo sapiens OX=9606 GN=KRT14 PE=1 SV=4	0	31.892	28	12	28	4	472	51.5	5.16	60.98	12	cell death;cell differentiation;cell organization and biogenesis;response to stimulus	cytoplasm;cytosol;nucleus	protein binding;structural molecule activity	Pf00038, Pf13514	3861	KRT14	17	Formation of the cornified envelope; Type I hemidesmosome assembly	ENSG00000186847.5		Corticotropin-releasing hormone signaling pathway	7	0	100	26523007	High	1
P11021	Endoplasmic reticulum chaperone BiP OS=Homo sapiens OX=9606 GN=HSPA5 PE=1 SV=2	0	28.772	22	11	17	10	654	72.3	5.16	38.14	11	cell communication;cell death;cell differentiation;cell organization and biogenesis;metabolic process;regulation of biological process;response to stimulus;transport	cell surface;cytoplasm;endoplasmic reticulum;membrane;mitochondrion;nucleus;organelle lumen	catalytic activity;metal ion binding;nucleotide binding;protein binding	Pf00012, Pf01968, Pf06723	3309	HSPA5	9	Platelet degranulation ; PERK regulates gene expression; ATF6 (ATF6-alpha) activates chaperone genes; Antigen Presentation: Folding, assembly and peptide loading of class I MHC; Regulation of HSF1-mediated heat shock response; IRE1alpha activates chaperones	ENSG00000044574.7	Prion diseases; Protein export; Protein processing in endoplasmic reticulum; Thyroid hormone synthesis; Antigen processing and presentation	Parkin-Ubiquitin Proteasomal System pathway; Apoptosis-related network due to altered Notch3 in ovarian cancer; Photodynamic therapy-induced unfolded protein response; MAPK Signaling Pathway	27	1	100	5.1006e+07	High	1
P04406	Glyceraldehyde-3-phosphate dehydrogenase OS=Homo sapiens OX=9606 GN=GAPDH PE=1 SV=3	0	28.09	23	4	12	4	335	36	8.46	49.7	4	cell death;cell organization and biogenesis;defense response;metabolic process;regulation of biological process;response to stimulus	cytoplasm;cytoskeleton;cytosol;membrane;nucleus	catalytic activity;enzyme regulator activity;nucleotide binding;protein binding	Pf00044, Pf02800	2597	GAPDH	12	Gluconeogenesis; Glycolysis	ENSG00000111640.14	HIF-1 signaling pathway; Carbon metabolism; Alzheimer's disease; Glycolysis / Gluconeogenesis; Biosynthesis of amino acids; Metabolic pathways	Cori Cycle; Alzheimers Disease; Glycolysis and Gluconeogenesis; Sudden Infant Death Syndrome (SIDS) Susceptibility Pathways	15	0	100	54591426	High	1
P02538	Keratin, type II cytoskeletal 6A OS=Homo sapiens OX=9606 GN=KRT6A PE=1 SV=3	0	27.212	18	12	54	1	564	60	8	130.32	12	cell death;cell differentiation;cell organization and biogenesis;defense response;metabolic process;regulation of biological process;response to stimulus	cytosol;membrane;nucleus	protein binding;structural molecule activity	Pf00038, Pf04111, Pf13166	3853	KRT6A	12	Formation of the cornified envelope	ENSG00000205420.10		Ectoderm Differentiation	4	0	100	2438400	High	1
P18124	60S ribosomal protein L7 OS=Homo sapiens OX=9606 GN=RPL7 PE=1 SV=1	0	25.77	34	9	13	9	248	29.2	10.65	40.16	9	cell organization and biogenesis;metabolic process;transport	cytoplasm;cytosol;membrane;nucleus;ribosome	DNA binding;protein binding;RNA binding;structural molecule activity	Pf00327, Pf08079	6129	RPL7	8	Peptide chain elongation; Eukaryotic Translation Termination; Viral mRNA Translation; L13a-mediated translational silencing of Ceruloplasmin expression; Nonsense Mediated Decay (NMD) independent of the Exon Junction Complex (EJC); Selenocysteine synthesis; Nonsense Mediated Decay (NMD) enhanced by the Exon Junction Complex (EJC); GTP hydrolysis and joining of the 60S ribosomal subunit; Major path…	ENSG00000147604.13	Ribosome	Cytoplasmic Ribosomal Proteins	34	0	100	148349128	High	1
P22087	rRNA 2'-O-methyltransferase fibrillarin OS=Homo sapiens OX=9606 GN=FBL PE=1 SV=2	0	23.946	36	7	7	7	321	33.8	10.18	23.56	7	cell differentiation;cell organization and biogenesis;metabolic process	chromosome;membrane;nucleus	catalytic activity;protein binding;RNA binding	Pf01135, Pf01269, Pf13847	2091	FBL	19; CHR_HG2021_PATCH	Major pathway of rRNA processing in the nucleolus and cytosol; rRNA modification in the nucleus and cytosol	ENSG00000280548.3; ENSG00000105202.8	Ribosome biogenesis in eukaryotes		6	0	100	6.27544e+07	High	1
P49916	DNA ligase 3 OS=Homo sapiens OX=9606 GN=LIG3 PE=1 SV=2	0	23.181	9	8	11	8	1009	112.8	9.01	30.05	8	cell division;cell organization and biogenesis;metabolic process;regulation of biological process;response to stimulus	mitochondrion;nucleus	catalytic activity;DNA binding;metal ion binding;nucleotide binding;protein binding	Pf00645, Pf01068, Pf04675, Pf04679	3980	LIG3	17	Resolution of AP sites via the single-nucleotide replacement pathway; Gap-filling DNA repair synthesis and ligation in TC-NER; APEX1-Independent Resolution of AP Sites via the Single Nucleotide Replacement Pathway; HDR through MMEJ (alt-NHEJ); Gap-filling DNA repair synthesis and ligation in GG-NER	ENSG00000005156.11	Base excision repair		14	0	100	7.01669e+07	High	1
Q13310	Polyadenylate-binding protein 4 OS=Homo sapiens OX=9606 GN=PABPC4 PE=1 SV=1	0	22.825	12	6	7	5	644	70.7	9.26	22.14	6	coagulation;metabolic process	cytoplasm;cytosol;nucleus	protein binding;RNA binding	Pf00076, Pf00658, Pf13893, Pf14259	8761	PABPC4	1		ENSG00000090621.13	RNA degradation; mRNA surveillance pathway; RNA transport		3	0	100	9839787	High	1
Q92945	Far upstream element-binding protein 2 OS=Homo sapiens OX=9606 GN=KHSRP PE=1 SV=4	0	22.736	12	6	9	6	711	73.1	7.3	27.06	6	metabolic process;regulation of biological process;response to stimulus;transport	cytoplasm;cytosol;membrane;nucleus	DNA binding;protein binding;RNA binding	Pf00013, Pf07650, Pf09005, Pf13014	8570	KHSRP	19	ATF4 activates genes; KSRP (KHSRP) binds and destabilizes mRNA	ENSG00000088247.17		Preimplantation Embryo	8	0	100	4.69299e+06	High	1
Q6P3W7	SCY1-like protein 2 OS=Homo sapiens OX=9606 GN=SCYL2 PE=1 SV=1	0	22.675	10	7	11	7	929	103.6	8.22	31.53	7	metabolic process;regulation of biological process;transport	cytoplasm;endosome;Golgi;membrane	catalytic activity;nucleotide binding;protein binding	Pf00069	55681	SCYL2	12		ENSG00000136021.18			0	0	100	7.79129e+07	High	1
P11142	Heat shock cognate 71 kDa protein OS=Homo sapiens OX=9606 GN=HSPA8 PE=1 SV=1	0	20.969	13	6	6	4	646	70.9	5.52	17.66	6	cell communication;cell organization and biogenesis;metabolic process;regulation of biological process;response to stimulus;transport	cytoplasm;cytosol;endosome;extracellular;membrane;nucleus;organelle lumen;spliceosomal complex	catalytic activity;nucleotide binding;protein binding;RNA binding	Pf00012, Pf02463, Pf06723	3312	HSPA8	11	Protein methylation; Clathrin-mediated endocytosis; Regulation of HSF1-mediated heat shock response; Golgi Associated Vesicle Biogenesis; GABA synthesis, release, reuptake and degradation; Lysosome Vesicle Biogenesis; CHL1 interactions; AUF1 (hnRNP D0) binds and destabilizes mRNA; Attenuation phase; Neutrophil degranulation; mRNA Splicing - Major Pathway; Interleukin-4 and 13 signaling; HSP90 cha…	ENSG00000109971.13	Endocytosis; Longevity regulating pathway - multiple species; Epstein-Barr virus infection; Spliceosome; MAPK signaling pathway; Protein processing in endoplasmic reticulum; Toxoplasmosis; Measles; Influenza A; Estrogen signaling pathway; Legionellosis; Antigen processing and presentation	Parkin-Ubiquitin Proteasomal System pathway; MAPK Signaling Pathway; Exercise-induced Circadian Regulation	52	0	100	29811731	High	1
P07437	Tubulin beta chain OS=Homo sapiens OX=9606 GN=TUBB PE=1 SV=2	0	20.452	18	6	11	1	444	49.6	4.89	25.03	6	cell division;cell organization and biogenesis;cellular component movement;defense response;regulation of biological process;response to stimulus;transport	cytoplasm;cytoskeleton;extracellular;membrane;nucleus;organelle lumen	catalytic activity;nucleotide binding;protein binding;structural molecule activity	Pf00091, Pf03953, Pf10644	203068	TUBB	6; CHR_HSCHR6_MHC_MANN_CTG1; CHR_HSCHR6_MHC_COX_CTG1; CHR_HSCHR6_MHC_APD_CTG1; CHR_HSCHR6_MHC_DBB_CTG1; CHR_HSCHR6_MHC_MCF_CTG1; CHR_HSCHR6_MHC_QBL_CTG1; CHR_HSCHR6_MHC_SSTO_CTG1	Neutrophil degranulation; Regulation of PLK1 Activity at G2/M Transition; AURKA Activation by TPX2; Anchoring of the basal body to the plasma membrane; Recruitment of NuMA to mitotic centrosomes; Loss of Nlp from mitotic centrosomes; Recruitment of mitotic centrosome proteins and complexes	ENSG00000232575.10; ENSG00000196230.12; ENSG00000227739.10; ENSG00000224156.10; ENSG00000235067.10; ENSG00000229684.10; ENSG00000183311.16; ENSG00000232421.10	Pathogenic Escherichia coli infection; Gap junction; Phagosome	Pathogenic Escherichia coli infection; Parkin-Ubiquitin Proteasomal System pathway	24	0	100	3621436	High	1
P68371	Tubulin beta-4B chain OS=Homo sapiens OX=9606 GN=TUBB4B PE=1 SV=1	0	19.7	18	6	10	1	445	49.8	4.89	24.95	6	cell organization and biogenesis;cellular component movement;defense response;regulation of biological process;response to stimulus;transport	cytoplasm;cytoskeleton;cytosol;extracellular;nucleus;organelle lumen	catalytic activity;nucleotide binding;protein binding;RNA binding;structural molecule activity	Pf00091, Pf03953, Pf10644	10383	TUBB4B	9	COPI-independent Golgi-to-ER retrograde traffic; COPI-dependent Golgi-to-ER retrograde traffic; Carboxyterminal post-translational modifications of tubulin; Regulation of PLK1 Activity at G2/M Transition; Recruitment of NuMA to mitotic centrosomes; Hedgehog 'off' state; Loss of Nlp from mitotic centrosomes; Translocation of GLUT4 to the plasma membrane; Prefoldin mediated transfer of substrate to…	ENSG00000188229.5	Pathogenic Escherichia coli infection; Gap junction; Phagosome	Pathogenic Escherichia coli infection; Parkin-Ubiquitin Proteasomal System pathway	74	5	100	2.39057e+07	High	1
P38646	Stress-70 protein, mitochondrial OS=Homo sapiens OX=9606 GN=HSPA9 PE=1 SV=2	0	19.339	14	7	10	6	679	73.6	6.16	30.45	7	cell differentiation;cell organization and biogenesis;metabolic process;regulation of biological process;response to stimulus	cytoplasm;mitochondrion;nucleus;organelle lumen	nucleotide binding;protein binding;RNA binding	Pf00012, Pf06723	3313	HSPA9	5	Gene and protein expression by JAK-STAT signaling after Interleukin-12 stimulation; Mitochondrial protein import; Regulation of HSF1-mediated heat shock response; Interleukin-12 family signaling; Cristae formation; Metabolism of proteins	ENSG00000113013.12	Tuberculosis; RNA degradation	Parkin-Ubiquitin Proteasomal System pathway	17	1	100	5.86986e+07	High	1
Q5D862	Filaggrin-2 OS=Homo sapiens OX=9606 GN=FLG2 PE=1 SV=1	0	19.011	4	4	4	4	2391	247.9	8.31	14.45	4	transport	cytoplasm;extracellular;nucleus	metal ion binding;structural molecule activity		388698	FLG2	1	Neutrophil degranulation	ENSG00000143520.6			3	0	100	4.68105e+06	High	1
Q6NZY4	Zinc finger CCHC domain-containing protein 8 OS=Homo sapiens OX=9606 GN=ZCCHC8 PE=1 SV=2	0	18.877	10	6	9	6	707	78.5	4.87	30.58	6	metabolic process	nucleus;spliceosomal complex	metal ion binding;protein binding;RNA binding	Pf00098, Pf04046	55596	ZCCHC8	12		ENSG00000033030.13			0	0	100	42134455	High	1
P30050	60S ribosomal protein L12 OS=Homo sapiens OX=9606 GN=RPL12 PE=1 SV=1	0	18.727	37	5	11	5	165	17.8	9.42	31.12	5	cell organization and biogenesis;metabolic process;transport	cytosol;membrane;ribosome	protein binding;RNA binding;structural molecule activity	Pf00298, Pf03946	6136	RPL12	9	Peptide chain elongation; Eukaryotic Translation Termination; Viral mRNA Translation; L13a-mediated translational silencing of Ceruloplasmin expression; Nonsense Mediated Decay (NMD) independent of the Exon Junction Complex (EJC); Selenocysteine synthesis; Nonsense Mediated Decay (NMD) enhanced by the Exon Junction Complex (EJC); GTP hydrolysis and joining of the 60S ribosomal subunit; Major path…	ENSG00000197958.12	Ribosome	Cytoplasmic Ribosomal Proteins	34	0	100	58467414	High	1
P22626	Heterogeneous nuclear ribonucleoproteins A2/B1 OS=Homo sapiens OX=9606 GN=HNRNPA2B1 PE=1 SV=2	0	18.522	24	8	10	7	353	37.4	8.95	24.16	8	metabolic process;regulation of biological process;response to stimulus;transport	cytoplasm;extracellular;membrane;nucleus;spliceosomal complex	DNA binding;protein binding;RNA binding	Pf00076, Pf13893, Pf14259	3181	HNRNPA2B1	7	Gene and protein expression by JAK-STAT signaling after Interleukin-12 stimulation; Interleukin-12 family signaling; mRNA Splicing - Major Pathway	ENSG00000122566.20		mRNA Processing	10	1	100	4.40438e+07	High	1
O76021	Ribosomal L1 domain-containing protein 1 OS=Homo sapiens OX=9606 GN=RSL1D1 PE=1 SV=3	0	18.189	20	8	8	8	490	54.9	10.13	18.57	8	cell differentiation;metabolic process;regulation of biological process	membrane;nucleus	protein binding;RNA binding	Pf06030, Pf11797	26156	RSL1D1	16		ENSG00000171490.12		Senescence and Autophagy in Cancer	1	0	100	2.26597e+07	High	1
O00425	Insulin-like growth factor 2 mRNA-binding protein 3 OS=Homo sapiens OX=9606 GN=IGF2BP3 PE=1 SV=2	0	17.919	14	6	8	5	579	63.7	8.87	22.03	6	metabolic process;regulation of biological process;transport	cytoplasm;cytosol;membrane;nucleus	protein binding;RNA binding;translation regulator activity	Pf00013, Pf00076, Pf13014, Pf13893, Pf14259, Pf14611	10643	IGF2BP3	7	Insulin-like Growth Factor-2 mRNA Binding Proteins (IGF2BPs/IMPs/VICKZs) bind RNA	ENSG00000136231.13			2	1	100	23555480	High	1
P05388	60S acidic ribosomal protein P0 OS=Homo sapiens OX=9606 GN=RPLP0 PE=1 SV=1	0	17.89	22	5	13	5	317	34.3	5.97	36.34	5	cell organization and biogenesis;metabolic process;regulation of biological process;response to stimulus;transport	cytoplasm;cytosol;endoplasmic reticulum;membrane;nucleus;ribosome	protein binding;RNA binding;structural molecule activity	Pf00428, Pf00466	6175	RPLP0	12	Peptide chain elongation; Gene and protein expression by JAK-STAT signaling after Interleukin-12 stimulation; Eukaryotic Translation Termination; Viral mRNA Translation; L13a-mediated translational silencing of Ceruloplasmin expression; Nonsense Mediated Decay (NMD) independent of the Exon Junction Complex (EJC); Selenocysteine synthesis; Nonsense Mediated Decay (NMD) enhanced by the Exon Junctio…	ENSG00000089157.15	Ribosome	Cytoplasmic Ribosomal Proteins	39	0	100	2.01168e+08	High	1
O60506	Heterogeneous nuclear ribonucleoprotein Q OS=Homo sapiens OX=9606 GN=SYNCRIP PE=1 SV=2	0	17.767	14	8	8	4	623	69.6	8.59	17.88	8	cell differentiation;metabolic process;regulation of biological process;response to stimulus	cytoplasm;endoplasmic reticulum;membrane;nucleus;spliceosomal complex	protein binding;RNA binding	Pf00076, Pf13893, Pf14259	10492	SYNCRIP	6		ENSG00000135316.17			0	4	100	3.9235e+07	High	1
P11387	DNA topoisomerase 1 OS=Homo sapiens OX=9606 GN=TOP1 PE=1 SV=2	0	17.534	10	6	11	6	765	90.7	9.31	20.79	6	cell death;cell division;cell organization and biogenesis;metabolic process;regulation of biological process;response to stimulus	chromosome;cytoplasm;nucleus	catalytic activity;DNA binding;nucleotide binding;protein binding;RNA binding	Pf01028, Pf02919, Pf14370	7150	TOP1	20	SUMOylation of DNA replication proteins	ENSG00000198900.5			5	0	100	2.87258e+07	High	1
P09651	Heterogeneous nuclear ribonucleoprotein A1 OS=Homo sapiens OX=9606 GN=HNRNPA1 PE=1 SV=5	0	17.009	17	5	5	4	372	38.7	9.13	11.57	5	cell communication;metabolic process;regulation of biological process;response to stimulus;transport	cytoplasm;membrane;nucleus;spliceosomal complex	DNA binding;protein binding;RNA binding	Pf00076, Pf13893, Pf14259	3178	HNRNPA1	12	mRNA Splicing - Major Pathway; FGFR2 alternative splicing	ENSG00000135486.17	Spliceosome	mRNA Processing	11	0	100	36887011	High	1
P61247	40S ribosomal protein S3a OS=Homo sapiens OX=9606 GN=RPS3A PE=1 SV=2	0	16.588	19	5	5	5	264	29.9	9.73	15.42	5	cell differentiation;cell organization and biogenesis;metabolic process;regulation of biological process;transport	cytoplasm;cytosol;endoplasmic reticulum;nucleus;ribosome	protein binding;RNA binding;structural molecule activity	Pf01015	6189	RPS3A	4	Peptide chain elongation; Eukaryotic Translation Termination; Viral mRNA Translation; Formation of the ternary complex, and subsequently, the 43S complex; L13a-mediated translational silencing of Ceruloplasmin expression; Selenocysteine synthesis; Nonsense Mediated Decay (NMD) independent of the Exon Junction Complex (EJC); Nonsense Mediated Decay (NMD) enhanced by the Exon Junction Complex (EJC)…	ENSG00000145425.9	Ribosome	Cytoplasmic Ribosomal Proteins	38	0	100	8.55526e+06	High	1
Q07020	60S ribosomal protein L18 OS=Homo sapiens OX=9606 GN=RPL18 PE=1 SV=2	0	15.981	31	5	13	5	188	21.6	11.72	28.66	5	cell organization and biogenesis;metabolic process;transport	cytoplasm;cytosol;endoplasmic reticulum;membrane;nucleus;ribosome	RNA binding;structural molecule activity	Pf00828	6141	RPL18	19	Peptide chain elongation; Eukaryotic Translation Termination; Viral mRNA Translation; L13a-mediated translational silencing of Ceruloplasmin expression; Nonsense Mediated Decay (NMD) independent of the Exon Junction Complex (EJC); Selenocysteine synthesis; Nonsense Mediated Decay (NMD) enhanced by the Exon Junction Complex (EJC); GTP hydrolysis and joining of the 60S ribosomal subunit; Major path…	ENSG00000063177.12	Ribosome	Cytoplasmic Ribosomal Proteins	34	0	100	70227165	High	1
Q12906	Interleukin enhancer-binding factor 3 OS=Homo sapiens OX=9606 GN=ILF3 PE=1 SV=3	0	15.961	8	6	13	6	894	95.3	8.76	28.67	6	defense response;metabolic process;regulation of biological process;response to stimulus	cytoplasm;extracellular;membrane;mitochondrion;nucleus	DNA binding;protein binding;RNA binding	Pf00035, Pf07528, Pf14709	3609	ILF3	19		ENSG00000129351.17			0	0	100	2.74405e+07	High	1
Q99575	Ribonucleases P/MRP protein subunit POP1 OS=Homo sapiens OX=9606 GN=POP1 PE=1 SV=2	0	15.806	7	5	6	5	1024	114.6	9.22	16.21	5	metabolic process	Golgi;mitochondrion;nucleus	catalytic activity;protein binding;RNA binding	Pf06978, Pf08170	10940	POP1	8	tRNA processing in the nucleus	ENSG00000104356.10	Ribosome biogenesis in eukaryotes; RNA transport		5	0	100	4282220	High	1
P07355	Annexin A2 OS=Homo sapiens OX=9606 GN=ANXA2 PE=1 SV=2	0	15.646	19	6	8	6	339	38.6	7.75	24.41	6	cell organization and biogenesis;metabolic process;regulation of biological process;response to stimulus;transport	cell surface;cytoplasm;cytosol;endoplasmic reticulum;endosome;extracellular;membrane;nucleus;organelle lumen	enzyme regulator activity;metal ion binding;protein binding;RNA binding	Pf00191	302	ANXA2	15	Dissolution of Fibrin Clot; Gene and protein expression by JAK-STAT signaling after Interleukin-12 stimulation; Smooth Muscle Contraction; Neutrophil degranulation; Interleukin-12 family signaling	ENSG00000182718.16		Prostaglandin Synthesis and Regulation	12	0	100	6.19068e+07	High	1
P68104	Elongation factor 1-alpha 1 OS=Homo sapiens OX=9606 GN=EEF1A1 PE=1 SV=1	0	15.396	15	5	9	5	462	50.1	9.01	17.93	5	metabolic process;regulation of biological process;response to stimulus;transport	cytoplasm;cytoskeleton;cytosol;extracellular;membrane;nucleus;organelle lumen	catalytic activity;nucleotide binding;protein binding;RNA binding	Pf00009, Pf03143, Pf03144	1915	EEF1A1	6	Peptide chain elongation; Protein methylation; Neutrophil degranulation; HSF1 activation	ENSG00000156508.17	RNA transport; Legionellosis	Translation Factors	16	0	100	2.26445e+07	High	1
Q02878	60S ribosomal protein L6 OS=Homo sapiens OX=9606 GN=RPL6 PE=1 SV=3	0	15.394	22	8	12	8	288	32.7	10.58	23.78	8	cell organization and biogenesis;metabolic process;regulation of biological process;transport	cytosol;membrane;nucleus;ribosome	DNA binding;protein binding;RNA binding;structural molecule activity	Pf01159, Pf03868	6128	RPL6	12	Peptide chain elongation; Eukaryotic Translation Termination; Viral mRNA Translation; L13a-mediated translational silencing of Ceruloplasmin expression; Nonsense Mediated Decay (NMD) independent of the Exon Junction Complex (EJC); Selenocysteine synthesis; Nonsense Mediated Decay (NMD) enhanced by the Exon Junction Complex (EJC); GTP hydrolysis and joining of the 60S ribosomal subunit; Major path…	ENSG00000089009.15	Ribosome	Cytoplasmic Ribosomal Proteins	34	0	100	535750748	High	1
P0DMV9	Heat shock 70 kDa protein 1B OS=Homo sapiens OX=9606 GN=HSPA1B PE=1 SV=1	0	15.281	10	6	6	5	641	70	5.66	15.52	6	cell organization and biogenesis;metabolic process;regulation of biological process;response to stimulus;transport	cytoplasm;cytoskeleton;cytosol;endoplasmic reticulum;extracellular;mitochondrion;nucleus	catalytic activity;nucleotide binding;protein binding;receptor activity;RNA binding	Pf00012, Pf06723	3304; 3303	HSPA1B; HSPA1A	6; CHR_HSCHR6_MHC_APD_CTG1; CHR_HSCHR6_MHC_DBB_CTG1; CHR_HSCHR6_MHC_QBL_CTG1; CHR_HSCHR6_MHC_COX_CTG1	AUF1 (hnRNP D0) binds and destabilizes mRNA; Attenuation phase; Neutrophil degranulation; Regulation of HSF1-mediated heat shock response; Viral RNP Complexes in the Host Cell Nucleus; HSP90 chaperone cycle for steroid hormone receptors (SHR)	ENSG00000232804.5; ENSG00000234475.5; ENSG00000231555.4; ENSG00000235941.5; ENSG00000204389.9; ENSG00000204388.6; ENSG00000212866.6; ENSG00000237724.5; ENSG00000224501.5	Endocytosis; Longevity regulating pathway - multiple species; Prion diseases; Epstein-Barr virus infection; Spliceosome; MAPK signaling pathway; Protein processing in endoplasmic reticulum; Toxoplasmosis; Measles; Influenza A; Estrogen signaling pathway; Legionellosis; Antigen processing and presentation	Apoptosis Modulation and Signaling; Parkin-Ubiquitin Proteasomal System pathway; NRF2 pathway; MAPK Signaling Pathway; Apoptosis Modulation by HSP70; VEGFA-VEGFR2 Signaling Pathway	38	0	100	2.05154e+07	High	1
P11940	Polyadenylate-binding protein 1 OS=Homo sapiens OX=9606 GN=PABPC1 PE=1 SV=2	0	14.42	12	6	8	5	636	70.6	9.5	19.57	6	metabolic process;regulation of biological process	cytoplasm;cytosol;membrane;nucleus;spliceosomal complex	protein binding;RNA binding;translation regulator activity	Pf00076, Pf00658, Pf13893, Pf14259	26986	PABPC1	8	AUF1 (hnRNP D0) binds and destabilizes mRNA; L13a-mediated translational silencing of Ceruloplasmin expression; Regulation of expression of SLITs and ROBOs; Nonsense Mediated Decay (NMD) independent of the Exon Junction Complex (EJC); Translation initiation complex formation; Nonsense Mediated Decay (NMD) enhanced by the Exon Junction Complex (EJC); Deadenylation of mRNA	ENSG00000070756.15	RNA degradation; mRNA surveillance pathway; RNA transport	Translation Factors; Endoderm Differentiation	24	2	100	2.39218e+07	High	1
O43143	Pre-mRNA-splicing factor ATP-dependent RNA helicase DHX15 OS=Homo sapiens OX=9606 GN=DHX15 PE=1 SV=2	0	14.206	8	6	9	6	795	90.9	7.46	15.37	6	metabolic process;response to stimulus	cytoplasm;nucleus;spliceosomal complex	catalytic activity;nucleotide binding;protein binding;RNA binding	Pf00270, Pf00271, Pf04408, Pf07717, Pf13401	1665	DHX15	4	mRNA Splicing - Major Pathway	ENSG00000109606.12	Spliceosome	mRNA Processing	6	0	100	1.29997e+07	High	1
P62701	40S ribosomal protein S4, X isoform OS=Homo sapiens OX=9606 GN=RPS4X PE=1 SV=2	0	13.885	9	3	4	3	263	29.6	10.15	11.91	3	cell organization and biogenesis;development;metabolic process;regulation of biological process;transport	cytoplasm;cytosol;membrane;ribosome	protein binding;RNA binding;structural molecule activity	Pf00900, Pf08071	6191	RPS4X	X	Peptide chain elongation; Eukaryotic Translation Termination; Viral mRNA Translation; Formation of the ternary complex, and subsequently, the 43S complex; L13a-mediated translational silencing of Ceruloplasmin expression; Selenocysteine synthesis; Nonsense Mediated Decay (NMD) independent of the Exon Junction Complex (EJC); Nonsense Mediated Decay (NMD) enhanced by the Exon Junction Complex (EJC)…	ENSG00000198034.10	Ribosome	Cytoplasmic Ribosomal Proteins	38	0	100	2.54375e+07	High	1
Q08211	ATP-dependent RNA helicase A OS=Homo sapiens OX=9606 GN=DHX9 PE=1 SV=4	0	13.786	6	7	10	7	1270	140.9	6.84	21.56	7	cell death;cell differentiation;cell organization and biogenesis;defense response;metabolic process;regulation of biological process;response to stimulus;transport	cytoplasm;cytoskeleton;cytosol;membrane;nucleus;ribosome	catalytic activity;DNA binding;metal ion binding;nucleotide binding;protein binding;RNA binding	Pf00035, Pf00270, Pf00271, Pf04408, Pf07717	1660	DHX9	1	TRAF6 mediated NF-kB activation; TAK1 activates NFkB by phosphorylation and activation of IKKs complex; RIP-mediated NFkB activation via ZBP1; Activated TLR4 signalling; Interleukin-1 family signaling; mRNA Splicing - Major Pathway; DEx/H-box helicases activate type I IFN and inflammatory cytokines production	ENSG00000135829.16		mRNA Processing	34	0	100	5.25959e+07	High	1
P06748	Nucleophosmin OS=Homo sapiens OX=9606 GN=NPM1 PE=1 SV=2	0	13.715	29	6	10	6	294	32.6	4.78	29.35	6	cell growth;cell organization and biogenesis;cellular homeostasis;metabolic process;regulation of biological process;response to stimulus;transport	cytoplasm;cytoskeleton;cytosol;membrane;nucleus	DNA binding;enzyme regulator activity;protein binding;RNA binding	Pf03066	4869	NPM1	5	Nuclear import of Rev protein; TFAP2A acts as a transcriptional repressor during retinoic acid induced cell differentiation; TP53 regulates transcription of additional cell cycle genes whose exact role in the p53 pathway remain uncertain; Deposition of new CENPA-containing nucleosomes at the centromere	ENSG00000181163.13			18	0	100	1.65138e+08	High	1
Q00839	Heterogeneous nuclear ribonucleoprotein U OS=Homo sapiens OX=9606 GN=HNRNPU PE=1 SV=6	0	13.57	9	6	10	6	825	90.5	6	26.98	6	cell differentiation;metabolic process;regulation of biological process;response to stimulus	cell surface;chromosome;cytoplasm;membrane;nucleus;spliceosomal complex	DNA binding;nucleotide binding;protein binding;RNA binding	Pf00622, Pf13671	3192	HNRNPU	1	mRNA Splicing - Major Pathway	ENSG00000153187.18	Spliceosome	mRNA Processing	6	0	100	8.01073e+07	High	1
P08238	Heat shock protein HSP 90-beta OS=Homo sapiens OX=9606 GN=HSP90AB1 PE=1 SV=4	0	12.911	9	6	8	2	724	83.2	5.03	15.78	6	cell organization and biogenesis;metabolic process;regulation of biological process;response to stimulus;transport	cell surface;cytoplasm;cytosol;extracellular;membrane;mitochondrion;nucleus;organelle lumen	enzyme regulator activity;nucleotide binding;protein binding;RNA binding	Pf00183, Pf02518, Pf13589	3326	HSP90AB1	6	Sema3A PAK dependent Axon repulsion; HSF1 activation; Attenuation phase; Neutrophil degranulation; Aryl hydrocarbon receptor signalling; Uptake and function of diphtheria toxin; Regulation of actin dynamics for phagocytic cup formation; The NLRP3 inflammasome; HSP90 chaperone cycle for steroid hormone receptors (SHR); The role of GTSE1 in G2/M progression after G2 checkpoint	ENSG00000096384.19	NOD-like receptor signaling pathway; Progesterone-mediated oocyte maturation; Pathways in cancer; Prostate cancer; Protein processing in endoplasmic reticulum; Estrogen signaling pathway; PI3K-Akt signaling pathway; Antigen processing and presentation	NRF2 pathway; Focal Adhesion-PI3K-Akt-mTOR-signaling pathway	42	2	100	1.87868e+07	High	1
P62424	60S ribosomal protein L7a OS=Homo sapiens OX=9606 GN=RPL7A PE=1 SV=2	0	12.906	15	5	17	5	266	30	10.61	39.07	5	cell organization and biogenesis;metabolic process;transport	cytoplasm;cytosol;membrane;nucleus;ribosome	protein binding;RNA binding;structural molecule activity	Pf01248	6130	RPL7A	9; CHR_HG2030_PATCH	Peptide chain elongation; Eukaryotic Translation Termination; Viral mRNA Translation; L13a-mediated translational silencing of Ceruloplasmin expression; Nonsense Mediated Decay (NMD) independent of the Exon Junction Complex (EJC); Selenocysteine synthesis; Nonsense Mediated Decay (NMD) enhanced by the Exon Junction Complex (EJC); GTP hydrolysis and joining of the 60S ribosomal subunit; Major path…	ENSG00000280858.2; ENSG00000148303.16	Ribosome	Cytoplasmic Ribosomal Proteins	34	0	100	100910416	High	1
P23396	40S ribosomal protein S3 OS=Homo sapiens OX=9606 GN=RPS3 PE=1 SV=2	0	12.669	19	4	11	4	243	26.7	9.66	21.36	4	cell death;cell division;cell organization and biogenesis;metabolic process;regulation of biological process;response to stimulus;transport	cytoplasm;cytoskeleton;cytosol;endoplasmic reticulum;membrane;mitochondrion;nucleus;organelle lumen;ribosome	catalytic activity;DNA binding;protein binding;RNA binding;structural molecule activity	Pf00189, Pf07650	6188	RPS3	11	Peptide chain elongation; Eukaryotic Translation Termination; Viral mRNA Translation; Formation of the ternary complex, and subsequently, the 43S complex; L13a-mediated translational silencing of Ceruloplasmin expression; Selenocysteine synthesis; Nonsense Mediated Decay (NMD) independent of the Exon Junction Complex (EJC); Nonsense Mediated Decay (NMD) enhanced by the Exon Junction Complex (EJC)…	ENSG00000149273.14	Ribosome	Cytoplasmic Ribosomal Proteins	38	0	100	2.53678e+07	High	1
P51114	Fragile X mental retardation syndrome-related protein 1 OS=Homo sapiens OX=9606 GN=FXR1 PE=1 SV=3	0	12.106	8	3	4	2	621	69.7	6.15	15.26	3	cell death;cell differentiation;development;regulation of biological process	cytoplasm;cytosol;membrane;nucleus	protein binding;RNA binding	Pf00013, Pf05641, Pf12235, Pf13014	8087	FXR1	3	Signaling by BRAF and RAF fusions	ENSG00000114416.17	RNA transport		5	1	100	32419911	High	1
O95782	AP-2 complex subunit alpha-1 OS=Homo sapiens OX=9606 GN=AP2A1 PE=1 SV=3	0	12.098	8	7	7	7	977	107.5	7.03	12.28	7	cell organization and biogenesis;cellular component movement;metabolic process;regulation of biological process;response to stimulus;transport	cytosol;membrane	protein binding;transporter activity	Pf01602, Pf02296, Pf02883, Pf13646	160	AP2A1	19	Cargo recognition for clathrin-mediated endocytosis; Nef Mediated CD8 Down-regulation; Nef Mediated CD4 Down-regulation; Trafficking of GluR2-containing AMPA receptors; Recycling pathway of L1; LDL clearance; EPH-ephrin mediated repulsion of cells; Retrograde neurotrophin signalling; VLDLR internalisation and degradation; WNT5A-dependent internalization of FZD2, FZD5 and ROR2; MHC class II antige…	ENSG00000196961.12	Endocytosis; Huntington's disease; Endocrine and other factor-regulated calcium reabsorption; Synaptic vesicle cycle	Synaptic Vesicle Pathway; EGF/EGFR Signaling Pathway	48	0	100	2.53574e+07	High	1
Q07021	Complement component 1 Q subcomponent-binding protein, mitochondrial OS=Homo sapiens OX=9606 GN=C1QBP PE=1 SV=1	0	12.07	12	2	6	2	282	31.3	4.84	24.25	2	cell death;cell organization and biogenesis;defense response;metabolic process;regulation of biological process;response to stimulus	cell surface;cytoplasm;cytosol;extracellular;membrane;mitochondrion;nucleus;organelle lumen	protein binding;RNA binding	Pf02330	708	C1QBP	17	Intrinsic Pathway of Fibrin Clot Formation	ENSG00000108561.8	Herpes simplex infection	Mesodermal Commitment Pathway	5	0	100	36572957	High	1
P63010	AP-2 complex subunit beta OS=Homo sapiens OX=9606 GN=AP2B1 PE=1 SV=1	0	11.921	5	3	4	3	937	104.5	5.38	14.63	3	cell organization and biogenesis;cellular component movement;metabolic process;regulation of biological process;response to stimulus;transport	cytosol;membrane	protein binding;transporter activity	Pf01602, Pf02883, Pf09066, Pf12717, Pf13646	163	AP2B1	17	Cargo recognition for clathrin-mediated endocytosis; Nef Mediated CD8 Down-regulation; Nef Mediated CD4 Down-regulation; Trafficking of GluR2-containing AMPA receptors; Recycling pathway of L1; LDL clearance; EPH-ephrin mediated repulsion of cells; Retrograde neurotrophin signalling; VLDLR internalisation and degradation; WNT5A-dependent internalization of FZD2, FZD5 and ROR2; MHC class II antige…	ENSG00000006125.17	Endocytosis; Huntington's disease; Endocrine and other factor-regulated calcium reabsorption; Synaptic vesicle cycle	Synaptic Vesicle Pathway; EGF/EGFR Signaling Pathway	48	0	100	983690	High	1
P46777	60S ribosomal protein L5 OS=Homo sapiens OX=9606 GN=RPL5 PE=1 SV=3	0	11.641	22	5	6	5	297	34.3	9.72	10.99	5	cell organization and biogenesis;metabolic process;regulation of biological process;transport	cytoplasm;cytosol;membrane;nucleus;ribosome	protein binding;RNA binding;structural molecule activity	Pf00861, Pf14204	6125	RPL5	1	Peptide chain elongation; Eukaryotic Translation Termination; Viral mRNA Translation; L13a-mediated translational silencing of Ceruloplasmin expression; Nonsense Mediated Decay (NMD) independent of the Exon Junction Complex (EJC); Selenocysteine synthesis; Nonsense Mediated Decay (NMD) enhanced by the Exon Junction Complex (EJC); GTP hydrolysis and joining of the 60S ribosomal subunit; Major path…	ENSG00000122406.12	Ribosome	Cytoplasmic Ribosomal Proteins	34	0	100	20878923	High	1
P62753	40S ribosomal protein S6 OS=Homo sapiens OX=9606 GN=RPS6 PE=1 SV=1	0	11.567	21	5	8	5	249	28.7	10.84	18.41	5	cell death;cell differentiation;cell organization and biogenesis;cell proliferation;metabolic process;regulation of biological process;response to stimulus;transport	cytoplasm;cytosol;membrane;nucleus;ribosome	protein binding;RNA binding;structural molecule activity	Pf01092	6194	RPS6	9	Peptide chain elongation; Eukaryotic Translation Termination; Viral mRNA Translation; mTORC1-mediated signalling; Formation of the ternary complex, and subsequently, the 43S complex; L13a-mediated translational silencing of Ceruloplasmin expression; Selenocysteine synthesis; Nonsense Mediated Decay (NMD) independent of the Exon Junction Complex (EJC); Nonsense Mediated Decay (NMD) enhanced by the…	ENSG00000137154.12	Ribosome; Insulin signaling pathway; HIF-1 signaling pathway; EGFR tyrosine kinase inhibitor resistance; Proteoglycans in cancer; mTOR signaling pathway; PI3K-Akt signaling pathway	IL-5 Signaling Pathway; Human Thyroid Stimulating Hormone (TSH) signaling pathway; Leptin signaling pathway; Follicle Stimulating Hormone (FSH) signaling pathway; Prolactin Signaling Pathway; Interleukin-11 Signaling Pathway; Oncostatin M Signaling Pathway; Brain-Derived Neurotrophic Factor (BDNF) signaling pathway; Kit receptor signaling pathway; Mecp2 and Associated Rett Syndrome; VEGFA-VEGFR2 …	62	0	100	6.12791e+07	High	1
P40926	Malate dehydrogenase, mitochondrial OS=Homo sapiens OX=9606 GN=MDH2 PE=1 SV=3	0	11.537	19	5	8	5	338	35.5	8.68	18.29	5	metabolic process	membrane;mitochondrion;nucleus;organelle lumen	catalytic activity;nucleotide binding;protein binding;RNA binding	Pf00056, Pf01073, Pf01118, Pf02866, Pf13460	4191	MDH2	7	Gluconeogenesis; Citric acid cycle (TCA cycle)	ENSG00000146701.11	Citrate cycle (TCA cycle); Carbon metabolism; Pyruvate metabolism; Metabolic pathways; Cysteine and methionine metabolism; Glyoxylate and dicarboxylate metabolism	Amino Acid metabolism; Glycolysis and Gluconeogenesis; TCA Cycle	16	0	100	9.6829e+06	High	1
Q9NZI8	Insulin-like growth factor 2 mRNA-binding protein 1 OS=Homo sapiens OX=9606 GN=IGF2BP1 PE=1 SV=2	0	11.441	12	5	6	4	577	63.4	9.2	12.2	5	cell proliferation;regulation of biological process;transport	cytoplasm;cytosol;nucleus	protein binding;RNA binding;translation regulator activity	Pf00013, Pf00076, Pf13014, Pf13893, Pf14259	10642	IGF2BP1	17	MAPK6/MAPK4 signaling; Insulin-like Growth Factor-2 mRNA Binding Proteins (IGF2BPs/IMPs/VICKZs) bind RNA	ENSG00000159217.9	MicroRNAs in cancer	Brain-Derived Neurotrophic Factor (BDNF) signaling pathway; eIF5A regulation in response to inhibition of the nuclear export system	8	0	100	18559756	High	1
Q13045	Protein flightless-1 homolog OS=Homo sapiens OX=9606 GN=FLII PE=1 SV=2	0	11.045	5	6	6	6	1269	144.7	6.05	13.8	6	cell organization and biogenesis;development;metabolic process;regulation of biological process	cytoplasm;cytoskeleton;cytosol;nucleus	protein binding	Pf00626, Pf12799, Pf13855	2314	FLII	17; CHR_HSCHR17_3_CTG1		ENSG00000177731.15; ENSG00000284571.1			0	0	100	1.21757e+08	High	1
P61353	60S ribosomal protein L27 OS=Homo sapiens OX=9606 GN=RPL27 PE=1 SV=2	0	10.84	32	3	4	3	136	15.8	10.56	10.36	3	cell organization and biogenesis;metabolic process;transport	cytosol;membrane;nucleus;ribosome	RNA binding;structural molecule activity	Pf00467, Pf01777	6155	RPL27	17	Peptide chain elongation; Eukaryotic Translation Termination; Viral mRNA Translation; L13a-mediated translational silencing of Ceruloplasmin expression; Nonsense Mediated Decay (NMD) independent of the Exon Junction Complex (EJC); Selenocysteine synthesis; Nonsense Mediated Decay (NMD) enhanced by the Exon Junction Complex (EJC); GTP hydrolysis and joining of the 60S ribosomal subunit; Major path…	ENSG00000131469.12	Ribosome	Cytoplasmic Ribosomal Proteins	34	0	100	4.27448e+07	High	1
P62750	60S ribosomal protein L23a OS=Homo sapiens OX=9606 GN=RPL23A PE=1 SV=1	0	10.802	20	4	8	4	156	17.7	10.45	22.6	4	cell organization and biogenesis;cell proliferation;metabolic process;transport	cytoplasm;cytosol;nucleus;ribosome	protein binding;RNA binding;structural molecule activity	Pf00276, Pf03939	6147	RPL23A	17	Peptide chain elongation; Eukaryotic Translation Termination; Viral mRNA Translation; L13a-mediated translational silencing of Ceruloplasmin expression; Nonsense Mediated Decay (NMD) independent of the Exon Junction Complex (EJC); Selenocysteine synthesis; Nonsense Mediated Decay (NMD) enhanced by the Exon Junction Complex (EJC); GTP hydrolysis and joining of the 60S ribosomal subunit; Major path…	ENSG00000198242.13	Ribosome	Cytoplasmic Ribosomal Proteins	34	0	100	7.98633e+07	High	1
Q92900	Regulator of nonsense transcripts 1 OS=Homo sapiens OX=9606 GN=UPF1 PE=1 SV=2	0	10.737	5	5	5	5	1129	124.3	6.61	13.49	5	cell organization and biogenesis;cellular homeostasis;metabolic process;regulation of biological process;response to stimulus;transport	chromosome;cytoplasm;cytosol;nucleus;spliceosomal complex	catalytic activity;DNA binding;metal ion binding;nucleotide binding;protein binding;RNA binding	Pf04851, Pf09416, Pf13086, Pf13087, Pf13245, Pf13604	5976	UPF1	19	Nonsense Mediated Decay (NMD) independent of the Exon Junction Complex (EJC); Nonsense Mediated Decay (NMD) enhanced by the Exon Junction Complex (EJC)	ENSG00000005007.12	mRNA surveillance pathway; RNA transport		6	0	100	9.73026e+06	High	1
P18621	60S ribosomal protein L17 OS=Homo sapiens OX=9606 GN=RPL17 PE=1 SV=3	0	10.729	14	3	5	3	184	21.4	10.17	15.34	3	cell organization and biogenesis;metabolic process;transport	cytosol;nucleus;ribosome	protein binding;RNA binding;structural molecule activity	Pf00237	6139	RPL17	18	Peptide chain elongation; Eukaryotic Translation Termination; Viral mRNA Translation; L13a-mediated translational silencing of Ceruloplasmin expression; Nonsense Mediated Decay (NMD) independent of the Exon Junction Complex (EJC); Selenocysteine synthesis; Nonsense Mediated Decay (NMD) enhanced by the Exon Junction Complex (EJC); GTP hydrolysis and joining of the 60S ribosomal subunit; Major path…	ENSG00000215472.10; ENSG00000265681.7	Ribosome	Cytoplasmic Ribosomal Proteins	34	0	100	34763512	High	1
P49327	Fatty acid synthase OS=Homo sapiens OX=9606 GN=FASN PE=1 SV=3	0	10.386	3	6	7	6	2511	273.3	6.44	11.26	6	cell differentiation;metabolic process;regulation of biological process;response to stimulus	cytoplasm;cytosol;Golgi;membrane;mitochondrion	catalytic activity;nucleotide binding;protein binding;RNA binding	Pf00106, Pf00107, Pf00108, Pf00109, Pf00698, Pf00975, Pf02801, Pf08242, Pf08659, Pf13602, Pf14765	2194	FASN	17	ChREBP activates metabolic gene expression; Fatty acyl-CoA biosynthesis; Vitamin B5 (pantothenate) metabolism; Activation of gene expression by SREBF (SREBP)	ENSG00000169710.8	Insulin signaling pathway; Fatty acid biosynthesis; AMPK signaling pathway; Metabolic pathways; Fatty acid metabolism	AMP-activated Protein Kinase (AMPK) Signaling; Sterol Regulatory Element-Binding Proteins (SREBP) signalling; SREBF and miR33 in cholesterol and lipid homeostasis; Liver X Receptor Pathway; Fatty Acid Biosynthesis; Angiopoietin Like Protein 8 Regulatory Pathway	23	0	100	6.03224e+06	High	1
P61254	60S ribosomal protein L26 OS=Homo sapiens OX=9606 GN=RPL26 PE=1 SV=1	0	10.071	29	5	6	5	145	17.2	10.55	14.88	5	cell organization and biogenesis;metabolic process;regulation of biological process;response to stimulus;transport	cytoplasm;cytosol;membrane;ribosome	protein binding;RNA binding;structural molecule activity	Pf00467	6154	RPL26	17	Peptide chain elongation; Eukaryotic Translation Termination; Viral mRNA Translation; L13a-mediated translational silencing of Ceruloplasmin expression; Nonsense Mediated Decay (NMD) independent of the Exon Junction Complex (EJC); Selenocysteine synthesis; Nonsense Mediated Decay (NMD) enhanced by the Exon Junction Complex (EJC); GTP hydrolysis and joining of the 60S ribosomal subunit; Major path…	ENSG00000161970.12	Ribosome	Cytoplasmic Ribosomal Proteins	34	0	100	199588785	High	1
O00571	ATP-dependent RNA helicase DDX3X OS=Homo sapiens OX=9606 GN=DDX3X PE=1 SV=3	0	9.517	6	4	7	3	662	73.2	7.18	13.89	4	cell death;cell organization and biogenesis;defense response;metabolic process;regulation of biological process;response to stimulus;transport	cytoplasm;cytosol;extracellular;membrane;mitochondrion;nucleus;organelle lumen	catalytic activity;DNA binding;enzyme regulator activity;nucleotide binding;protein binding;RNA binding	Pf00270, Pf00271, Pf04851	1654	DDX3X	X	Neutrophil degranulation	ENSG00000215301.9	Viral carcinogenesis; Hepatitis B; RIG-I-like receptor signaling pathway	RIG-I-like Receptor Signaling	7	1	100	8545611	High	1
P83731	60S ribosomal protein L24 OS=Homo sapiens OX=9606 GN=RPL24 PE=1 SV=1	0	9.339	15	2	6	2	157	17.8	11.25	16.99	2	cell organization and biogenesis;cellular component movement;metabolic process;regulation of biological process;transport	cytoplasm;cytosol;membrane;ribosome	protein binding;RNA binding;structural molecule activity	Pf01246	6152	RPL24	3	Peptide chain elongation; Eukaryotic Translation Termination; Viral mRNA Translation; L13a-mediated translational silencing of Ceruloplasmin expression; Nonsense Mediated Decay (NMD) independent of the Exon Junction Complex (EJC); Selenocysteine synthesis; Nonsense Mediated Decay (NMD) enhanced by the Exon Junction Complex (EJC); GTP hydrolysis and joining of the 60S ribosomal subunit; Major path…	ENSG00000114391.12	Ribosome	Cytoplasmic Ribosomal Proteins	34	0	100	2.95921e+07	High	1
P17844	Probable ATP-dependent RNA helicase DDX5 OS=Homo sapiens OX=9606 GN=DDX5 PE=1 SV=1	0	9.183	7	4	7	3	614	69.1	8.92	16.93	4	cell differentiation;cell growth;cell organization and biogenesis;metabolic process;regulation of biological process;response to stimulus	cytoplasm;membrane;nucleus;spliceosomal complex	catalytic activity;nucleotide binding;protein binding;RNA binding	Pf00270, Pf00271, Pf08061	1655	DDX5	17	mRNA Splicing - Major Pathway	ENSG00000108654.13	Spliceosome; Proteoglycans in cancer; Transcriptional misregulation in cancer		7	0	100	2.0894e+07	High	1
O43390	Heterogeneous nuclear ribonucleoprotein R OS=Homo sapiens OX=9606 GN=HNRNPR PE=1 SV=1	0	9.053	8	5	5	1	633	70.9	8.13	7.81	5	metabolic process;regulation of biological process	cytoplasm;endoplasmic reticulum;nucleus;spliceosomal complex	protein binding;RNA binding	Pf00076, Pf13893, Pf14259	10236	HNRNPR	1; CHR_HSCHR1_4_CTG3	mRNA Splicing - Major Pathway	ENSG00000282958.1; ENSG00000125944.18		mRNA Processing	5	0	100	2358897	High	1
P52732	Kinesin-like protein KIF11 OS=Homo sapiens OX=9606 GN=KIF11 PE=1 SV=2	0	9.02	6	6	7	6	1056	119.1	5.64	11.8	6	cell division;cell organization and biogenesis;cellular component movement;regulation of biological process;transport	cytoplasm;cytoskeleton;cytosol;membrane	catalytic activity;motor activity;nucleotide binding;protein binding	Pf00225, Pf13931	3832	KIF11	10	COPI-dependent Golgi-to-ER retrograde traffic; Kinesins; MHC class II antigen presentation	ENSG00000138160.5			11	0	100	1.57934e+07	High	1
Q14764	Major vault protein OS=Homo sapiens OX=9606 GN=MVP PE=1 SV=4	0	8.993	5	4	5	4	893	99.3	5.48	10.14	4	regulation of biological process;response to stimulus;transport	cytoplasm;cytoskeleton;cytosol;extracellular;membrane;nucleus;organelle lumen	protein binding	Pf01145, Pf01505, Pf11978	9961	MVP	16	Neutrophil degranulation	ENSG00000013364.18			3	0	100	6.87765e+06	High	1
P07900	Heat shock protein HSP 90-alpha OS=Homo sapiens OX=9606 GN=HSP90AA1 PE=1 SV=5	0	8.778	6	4	5	1	732	84.6	5.02	13.74	4	cell organization and biogenesis;metabolic process;regulation of biological process;response to stimulus;transport	cytoplasm;cytosol;extracellular;membrane;nucleus;organelle lumen	catalytic activity;enzyme regulator activity;nucleotide binding;protein binding;RNA binding	Pf00183, Pf02518, Pf13589	3320	HSP90AA1	14	Sema3A PAK dependent Axon repulsion; Regulation of PLK1 Activity at G2/M Transition; Recruitment of NuMA to mitotic centrosomes; Loss of Nlp from mitotic centrosomes; Scavenging by Class F Receptors; Neutrophil degranulation; Uptake and function of diphtheria toxin; Regulation of actin dynamics for phagocytic cup formation; The role of GTSE1 in G2/M progression after G2 checkpoint; HSP90 chaperon…	ENSG00000080824.18	NOD-like receptor signaling pathway; Progesterone-mediated oocyte maturation; Pathways in cancer; Prostate cancer; Protein processing in endoplasmic reticulum; Estrogen signaling pathway; PI3K-Akt signaling pathway; Antigen processing and presentation	Nucleotide-binding Oligomerization Domain (NOD) pathway; TNF alpha Signaling Pathway; Corticotropin-releasing hormone signaling pathway; Aryl Hydrocarbon Receptor; EBV LMP1 signaling; Aryl Hydrocarbon Receptor Pathway; Constitutive Androstane Receptor Pathway; NRF2 pathway; VEGFA-VEGFR2 Signaling Pathway; Focal Adhesion-PI3K-Akt-mTOR-signaling pathway	86	0	100	2721980	High	1
P62258	14-3-3 protein epsilon OS=Homo sapiens OX=9606 GN=YWHAE PE=1 SV=1	0	8.703	20	4	4	4	255	29.2	4.74	10.75	4	cell organization and biogenesis;cellular component movement;cellular homeostasis;metabolic process;regulation of biological process;response to stimulus;transport	cytoplasm;cytosol;membrane;mitochondrion;nucleus	protein binding;RNA binding	Pf00244	7531	YWHAE	17; CHR_HSCHR17_2_CTG2	Regulation of PLK1 Activity at G2/M Transition; Recruitment of NuMA to mitotic centrosomes; Loss of Nlp from mitotic centrosomes; NADE modulates death signalling; Translocation of GLUT4 to the plasma membrane; Deregulated CDK5 triggers multiple neurodegenerative pathways in Alzheimer's disease models; Chk1/Chk2(Cds1) mediated inactivation of Cyclin B:Cdk1 complex; Signaling by Hippo; AURKA Activa…	ENSG00000108953.16; ENSG00000274474.3	Viral carcinogenesis; Epstein-Barr virus infection; Neurotrophin signaling pathway; Hippo signaling pathway; Oocyte meiosis; Cell cycle; PI3K-Akt signaling pathway	Cell Cycle; Myometrial Relaxation and Contraction Pathways; VEGFA-VEGFR2 Signaling Pathway; Calcium Regulation in the Cardiac Cell; Sudden Infant Death Syndrome (SIDS) Susceptibility Pathways	65	0	100	5.19209e+06	High	1
Q9HCE1	Helicase MOV-10 OS=Homo sapiens OX=9606 GN=MOV10 PE=1 SV=2	0	8.554	5	4	5	4	1003	113.6	8.82	3.36	4	metabolic process;regulation of biological process;response to stimulus	cytoplasm;cytosol	catalytic activity;nucleotide binding;protein binding;RNA binding	Pf13086, Pf13087, Pf13245, Pf13401, Pf13604	4343	MOV10	1	RUNX1 regulates genes involved in megakaryocyte differentiation and platelet function; Ca2+ pathway; Competing endogenous RNAs (ceRNAs) regulate PTEN translation; Regulation of RUNX1 Expression and Activity; MAPK6/MAPK4 signaling; TP53 Regulates Metabolic Genes; Oncogene Induced Senescence; Pre-NOTCH Transcription and Translation; Oxidative Stress Induced Senescence	ENSG00000155363.18			27	0	100	5467943	High	1
Q86V81	THO complex subunit 4 OS=Homo sapiens OX=9606 GN=ALYREF PE=1 SV=3	0	8.378	26	4	4	4	257	26.9	11.15	9.35	4	cell differentiation;metabolic process;regulation of biological process;response to stimulus;transport	cytoplasm;cytosol;membrane;nucleus;spliceosomal complex	protein binding;RNA binding	Pf00076, Pf13893, Pf14259	10189	ALYREF	17	mRNA 3'-end processing; Transport of Mature mRNA Derived from an Intronless Transcript; mRNA Splicing - Major Pathway; Transport of the SLBP Dependant Mature mRNA; Cleavage of Growing Transcript in the Termination Region ; Transport of Mature mRNA derived from an Intron-Containing Transcript; Transport of the SLBP independent Mature mRNA		Spliceosome; mRNA surveillance pathway; RNA transport; Herpes simplex infection		19	0	100	2.03733e+06	High	1
P27694	Replication protein A 70 kDa DNA-binding subunit OS=Homo sapiens OX=9606 GN=RPA1 PE=1 SV=2	0	8.316	8	4	5	4	616	68.1	7.21	11.83	4	cell organization and biogenesis;cellular homeostasis;metabolic process;regulation of biological process;response to stimulus	nucleus	DNA binding;metal ion binding;protein binding	Pf01336, Pf01485, Pf04057, Pf08646	6117	RPA1	17	Translesion Synthesis by POLH; Mismatch repair (MMR) directed by MSH2:MSH6 (MutSalpha); Activation of the pre-replicative complex; Termination of translesion DNA synthesis; Translesion synthesis by POLI; Formation of Incision Complex in GG-NER; Recognition of DNA damage by PCNA-containing replication complex; Translesion synthesis by REV1; Meiotic recombination; Removal of the Flap Intermediate; …	ENSG00000132383.11	Homologous recombination; DNA replication; Fanconi anemia pathway; Mismatch repair; Nucleotide excision repair	Homologous recombination; Retinoblastoma (RB) in Cancer; ATR Signaling; G1 to S cell cycle control; DNA Replication; Mismatch repair	87	0	100	1.57928e+07	High	1
P29692	Elongation factor 1-delta OS=Homo sapiens OX=9606 GN=EEF1D PE=1 SV=5	0	8.286	13	3	3	3	281	31.1	5.01	8.69	3	metabolic process;regulation of biological process;response to stimulus	cytoplasm;cytosol;endoplasmic reticulum;nucleus	DNA binding;protein binding;RNA binding;signal transducer activity	Pf00736, Pf10587	1936	EEF1D	8; CHR_HSCHR8_3_CTG7	Eukaryotic Translation Elongation	ENSG00000104529.17; ENSG00000273594.4	Herpes simplex infection	Translation Factors	5	0	100	6.71916e+06	High	1
Q9Y580	RNA-binding protein 7 OS=Homo sapiens OX=9606 GN=RBM7 PE=1 SV=1	0	8.195	7	1	3	1	266	30.5	9.57	15.15	1	regulation of biological process	nucleus	protein binding;RNA binding	Pf00076, Pf13893, Pf14259	10179	RBM7	11		ENSG00000076053.10			0	0	100	9094052	High	1
P12268	Inosine-5'-monophosphate dehydrogenase 2 OS=Homo sapiens OX=9606 GN=IMPDH2 PE=1 SV=2	0	8.157	7	3	5	3	514	55.8	6.9	12.51	3	cell organization and biogenesis;cell proliferation;metabolic process;response to stimulus;transport	cytoplasm;cytosol;extracellular;membrane;nucleus;organelle lumen	catalytic activity;DNA binding;metal ion binding;nucleotide binding;protein binding;RNA binding	Pf00478, Pf00571, Pf00977, Pf01070, Pf03060	3615	IMPDH2	3	Neutrophil degranulation; Purine ribonucleoside monophosphate biosynthesis	ENSG00000178035.11	Purine metabolism; Metabolic pathways; Drug metabolism - other enzymes		10	0	100	7.90291e+06	High	1
P36578	60S ribosomal protein L4 OS=Homo sapiens OX=9606 GN=RPL4 PE=1 SV=5	0	8.019	9	3	4	3	427	47.7	11.06	14.05	3	cell organization and biogenesis;metabolic process;transport	cytoplasm;cytosol;endoplasmic reticulum;membrane;nucleus;ribosome	protein binding;RNA binding;structural molecule activity	Pf00573, Pf14374	6124	RPL4	15	Peptide chain elongation; Eukaryotic Translation Termination; Viral mRNA Translation; L13a-mediated translational silencing of Ceruloplasmin expression; Nonsense Mediated Decay (NMD) independent of the Exon Junction Complex (EJC); Selenocysteine synthesis; Nonsense Mediated Decay (NMD) enhanced by the Exon Junction Complex (EJC); GTP hydrolysis and joining of the 60S ribosomal subunit; Major path…	ENSG00000174444.14	Ribosome	Cytoplasmic Ribosomal Proteins	34	0	100	14899633	High	1
P16402	Histone H1.3 OS=Homo sapiens OX=9606 GN=H1-3 PE=1 SV=2	0	7.944	11	3	6	3	221	22.3	11.02	12.53	3	cell organization and biogenesis;metabolic process;regulation of biological process	chromosome;nucleus	DNA binding;RNA binding	Pf00538	3007	HIST1H1D	6	Formation of Senescence-Associated Heterochromatin Foci (SAHF); Activation of DNA fragmentation factor	ENSG00000124575.6			10	0	100	25358646	High	1
O60264	SWI/SNF-related matrix-associated actin-dependent regulator of chromatin subfamily A member 5 OS=Homo sapiens OX=9606 GN=SMARCA5 PE=1 SV=1	0	7.828	4	4	4	4	1052	121.8	8.09	9.52	4	cell organization and biogenesis;metabolic process;regulation of biological process	chromosome;nucleus	catalytic activity;DNA binding;nucleotide binding;protein binding	Pf00176, Pf00270, Pf00271, Pf04851, Pf09110, Pf09111, Pf11496	8467	SMARCA5	4	Recruitment and ATM-mediated phosphorylation of repair and signaling proteins at DNA double strand breaks; NoRC negatively regulates rRNA expression; B-WICH complex positively regulates rRNA expression; Deposition of new CENPA-containing nucleosomes at the centromere	ENSG00000153147.5			14	0	100	5.54944e+06	High	1
P16401	Histone H1.5 OS=Homo sapiens OX=9606 GN=H1-5 PE=1 SV=3	0	7.69	6	2	6	2	226	22.6	10.92	12.43	2	cell organization and biogenesis;regulation of biological process	chromosome;nucleus	DNA binding;protein binding;RNA binding	Pf00538	3009	HIST1H1B	6	Formation of Senescence-Associated Heterochromatin Foci (SAHF); Activation of DNA fragmentation factor	ENSG00000184357.4			10	0	100	19868896	High	1
Q6UWP8	Suprabasin OS=Homo sapiens OX=9606 GN=SBSN PE=1 SV=2	0	7.305	8	2	2	2	590	60.5	7.01	6.92	2		extracellular			374897	SBSN	19		ENSG00000189001.10			0	0	100	3.42209e+06	High	1
P02545	Prelamin-A/C OS=Homo sapiens OX=9606 GN=LMNA PE=1 SV=1	0	7.183	5	3	4	3	664	74.1	7.02	10.12	3	cell organization and biogenesis;regulation of biological process;response to stimulus;transport	cytosol;membrane;nucleus	protein binding;structural molecule activity	Pf00038, Pf00932	4000	LMNA	1	Signaling by BRAF and RAF fusions; Breakdown of the nuclear lamina; XBP1(S) activates chaperone genes; Initiation of Nuclear Envelope Reformation; Clearance of Nuclear Envelope Membranes from Chromatin; Depolymerisation of the Nuclear Lamina; Deregulated CDK5 triggers multiple neurodegenerative pathways in Alzheimer's disease models	ENSG00000160789.19	Arrhythmogenic right ventricular cardiomyopathy (ARVC); Dilated cardiomyopathy; Apoptosis; Hypertrophic cardiomyopathy (HCM)	Arrhythmogenic Right Ventricular Cardiomyopathy; Adipogenesis; Fas Ligand (FasL) pathway and Stress induction of Heat Shock Proteins (HSP) regulation	33	0	100	7.47196e+06	High	1
P42766	60S ribosomal protein L35 OS=Homo sapiens OX=9606 GN=RPL35 PE=1 SV=2	0	7.152	23	3	6	3	123	14.5	11.05	13.43	3	cell organization and biogenesis;metabolic process;transport	cytosol;membrane;ribosome	RNA binding;structural molecule activity	Pf00831	11224	RPL35	9	Peptide chain elongation; Eukaryotic Translation Termination; Viral mRNA Translation; L13a-mediated translational silencing of Ceruloplasmin expression; Nonsense Mediated Decay (NMD) independent of the Exon Junction Complex (EJC); Selenocysteine synthesis; Nonsense Mediated Decay (NMD) enhanced by the Exon Junction Complex (EJC); GTP hydrolysis and joining of the 60S ribosomal subunit; Major path…	ENSG00000136942.14	Ribosome	Cytoplasmic Ribosomal Proteins	34	0	100	5.48006e+07	High	1
P46778	60S ribosomal protein L21 OS=Homo sapiens OX=9606 GN=RPL21 PE=1 SV=2	0	7.053	16	2	3	2	160	18.6	10.49	10.46	2	cell organization and biogenesis;metabolic process;transport	cytosol;membrane;ribosome	protein binding;RNA binding;structural molecule activity	Pf01157	6144	RPL21	13	Peptide chain elongation; Eukaryotic Translation Termination; Viral mRNA Translation; L13a-mediated translational silencing of Ceruloplasmin expression; Nonsense Mediated Decay (NMD) independent of the Exon Junction Complex (EJC); Selenocysteine synthesis; Nonsense Mediated Decay (NMD) enhanced by the Exon Junction Complex (EJC); GTP hydrolysis and joining of the 60S ribosomal subunit; Major path…	ENSG00000122026.10	Ribosome	Cytoplasmic Ribosomal Proteins	34	0	100	1.50439e+07	High	1
P08727	Keratin, type I cytoskeletal 19 OS=Homo sapiens OX=9606 GN=KRT19 PE=1 SV=4	0	6.974	9	4	5	1	400	44.1	5.14	7	4	cell death;cell differentiation;cell organization and biogenesis;regulation of biological process;response to stimulus	cytoskeleton;cytosol;membrane	protein binding;structural molecule activity	Pf00038	3880	KRT19	17	Formation of the cornified envelope	ENSG00000171345.13			3	0	100	777363	High	1
P62917	60S ribosomal protein L8 OS=Homo sapiens OX=9606 GN=RPL8 PE=1 SV=2	0	6.972	11	2	3	2	257	28	11.03	8.42	2	cell organization and biogenesis;metabolic process;response to stimulus;transport	cytoplasm;cytosol;membrane;ribosome	RNA binding;structural molecule activity	Pf00181, Pf03947	6132	RPL8	8	Peptide chain elongation; Eukaryotic Translation Termination; Viral mRNA Translation; L13a-mediated translational silencing of Ceruloplasmin expression; Nonsense Mediated Decay (NMD) independent of the Exon Junction Complex (EJC); Selenocysteine synthesis; Nonsense Mediated Decay (NMD) enhanced by the Exon Junction Complex (EJC); GTP hydrolysis and joining of the 60S ribosomal subunit; Major path…	ENSG00000161016.17	Ribosome	Cytoplasmic Ribosomal Proteins	34	0	100	27679304	High	1
P04083	Annexin A1 OS=Homo sapiens OX=9606 GN=ANXA1 PE=1 SV=2	0	6.934	13	3	4	3	346	38.7	7.02	8.21	3	cell differentiation;cell organization and biogenesis;cellular component movement;defense response;metabolic process;regulation of biological process;response to stimulus;transport	cell surface;cytoplasm;cytoskeleton;cytosol;endosome;extracellular;membrane;nucleus;vacuole	catalytic activity;DNA binding;enzyme regulator activity;metal ion binding;protein binding;RNA binding;structural molecule activity	Pf00191	301	ANXA1	9	Gastrin-CREB signalling pathway via PKC and MAPK; G alpha (i) signalling events; Smooth Muscle Contraction; Interleukin-4 and 13 signaling; Formyl peptide receptors bind formyl peptides and many other ligands	ENSG00000135046.13		Integrated Breast Cancer Pathway; Spinal Cord Injury; VEGFA-VEGFR2 Signaling Pathway; Prostaglandin Synthesis and Regulation	20	0	100	2.30752e+06	High	1
P46776	60S ribosomal protein L27a OS=Homo sapiens OX=9606 GN=RPL27A PE=1 SV=2	0	6.848	22	3	9	3	148	16.6	11	21.94	3	cell organization and biogenesis;metabolic process;transport	cytosol;endoplasmic reticulum;membrane;ribosome	protein binding;RNA binding;structural molecule activity	Pf00828	6157	RPL27A	11	Peptide chain elongation; Eukaryotic Translation Termination; Viral mRNA Translation; L13a-mediated translational silencing of Ceruloplasmin expression; Nonsense Mediated Decay (NMD) independent of the Exon Junction Complex (EJC); Selenocysteine synthesis; Nonsense Mediated Decay (NMD) enhanced by the Exon Junction Complex (EJC); GTP hydrolysis and joining of the 60S ribosomal subunit; Major path…	ENSG00000166441.12	Ribosome	Cytoplasmic Ribosomal Proteins	34	0	100	83502452	High	1
Q99623	Prohibitin-2 OS=Homo sapiens OX=9606 GN=PHB2 PE=1 SV=2	0	6.615	10	3	7	3	299	33.3	9.83	3.92	3	cell organization and biogenesis;metabolic process;regulation of biological process;response to stimulus;transport	cell surface;cytoplasm;membrane;mitochondrion;nucleus	protein binding	Pf01145	11331	PHB2	12	Processing of SMDT1	ENSG00000215021.8			3	0	100	7206575	High	1
P23246	Splicing factor, proline- and glutamine-rich OS=Homo sapiens OX=9606 GN=SFPQ PE=1 SV=2	0	6.537	4	2	2	2	707	76.1	9.44	5.69	2	cell organization and biogenesis;defense response;metabolic process;regulation of biological process;response to stimulus	chromosome;cytoplasm;nucleus	DNA binding;protein binding;RNA binding	Pf00076, Pf08075, Pf13893, Pf14259	6421	SFPQ	1	PTK6 Regulates Proteins Involved in RNA Processing	ENSG00000116560.10		mRNA Processing	5	0	100	7.00107e+06	High	1
Q96EY1	DnaJ homolog subfamily A member 3, mitochondrial OS=Homo sapiens OX=9606 GN=DNAJA3 PE=1 SV=2	0	6.476	4	2	3	2	480	52.5	9.26	6.11	2	cell death;cell differentiation;cell organization and biogenesis;metabolic process;regulation of biological process;response to stimulus	cytoplasm;cytosol;membrane;mitochondrion;nucleus;organelle lumen	enzyme regulator activity;metal ion binding;nucleotide binding;protein binding	Pf00226, Pf00684, Pf01556	9093	DNAJA3	16; CHR_HSCHR16_3_CTG1		ENSG00000276726.4; ENSG00000103423.13	Viral carcinogenesis		1	0	100	3.2089e+06	High	1
P15927	Replication protein A 32 kDa subunit OS=Homo sapiens OX=9606 GN=RPA2 PE=1 SV=1	0	6.405	13	2	2	2	270	29.2	6.15	8.09	2	cell organization and biogenesis;cellular homeostasis;metabolic process;regulation of biological process;response to stimulus	chromosome;nucleus	DNA binding;protein binding	Pf08784	6118	RPA2	1	Translesion Synthesis by POLH; Mismatch repair (MMR) directed by MSH2:MSH6 (MutSalpha); Activation of the pre-replicative complex; Termination of translesion DNA synthesis; Translesion synthesis by POLI; Formation of Incision Complex in GG-NER; Recognition of DNA damage by PCNA-containing replication complex; Translesion synthesis by REV1; Meiotic recombination; Removal of the Flap Intermediate; …	ENSG00000117748.9	Homologous recombination; DNA replication; Fanconi anemia pathway; Mismatch repair; Nucleotide excision repair	miRNA Regulation of DNA Damage Response; Retinoblastoma (RB) in Cancer; G1 to S cell cycle control; DNA Replication; DNA Damage Response	81	0	100	1.15155e+07	High	1
Q02543	60S ribosomal protein L18a OS=Homo sapiens OX=9606 GN=RPL18A PE=1 SV=2	0	6.357	11	3	3	3	176	20.7	10.71	4.57	3	cell organization and biogenesis;metabolic process;response to stimulus;transport	cytosol;membrane;ribosome	protein binding;RNA binding;structural molecule activity	Pf01775	6142	RPL18A	19	Peptide chain elongation; Eukaryotic Translation Termination; Viral mRNA Translation; L13a-mediated translational silencing of Ceruloplasmin expression; Nonsense Mediated Decay (NMD) independent of the Exon Junction Complex (EJC); Selenocysteine synthesis; Nonsense Mediated Decay (NMD) enhanced by the Exon Junction Complex (EJC); GTP hydrolysis and joining of the 60S ribosomal subunit; Major path…	ENSG00000105640.12	Ribosome	Cytoplasmic Ribosomal Proteins	34	0	100	1.35028e+07	High	1
P05198	Eukaryotic translation initiation factor 2 subunit 1 OS=Homo sapiens OX=9606 GN=EIF2S1 PE=1 SV=3	0	6.356	9	3	5	3	315	36.1	5.08	12.85	3	cell communication;metabolic process;regulation of biological process;response to stimulus;transport	cytoplasm;cytosol;membrane;nucleus;ribosome	protein binding;RNA binding	Pf00575, Pf07541	1965	EIF2S1	14	Formation of the ternary complex, and subsequently, the 43S complex; L13a-mediated translational silencing of Ceruloplasmin expression; ABC-family proteins mediated transport; Translation initiation complex formation; PERK regulates gene expression; GTP hydrolysis and joining of the 60S ribosomal subunit; Recycling of eIF2:GDP; Ribosomal scanning and start codon recognition	ENSG00000134001.12	Protein processing in endoplasmic reticulum; Apoptosis; Non-alcoholic fatty liver disease (NAFLD); RNA transport; Measles; Herpes simplex infection; Hepatitis C; Influenza A	Translation Factors; Brain-Derived Neurotrophic Factor (BDNF) signaling pathway	25	0	100	1.23121e+07	High	1
P17096	High mobility group protein HMG-I/HMG-Y OS=Homo sapiens OX=9606 GN=HMGA1 PE=1 SV=3	0	6.182	15	1	5	1	107	11.7	10.32	23.18	1	cell organization and biogenesis;metabolic process;regulation of biological process;response to stimulus;transport	chromosome;cytosol;nucleus	catalytic activity;DNA binding;protein binding		3159	HMGA1	6	2-LTR circle formation; APOBEC3G mediated resistance to HIV-1 infection; Integration of viral DNA into host genomic DNA; Vpr-mediated nuclear import of PICs; Autointegration results in viral DNA circles; Formation of Senescence-Associated Heterochromatin Foci (SAHF)	ENSG00000137309.19		Adipogenesis; Preimplantation Embryo; Senescence and Autophagy in Cancer	21	0	100	32131314	High	1
Q9UN81	LINE-1 retrotransposable element ORF1 protein OS=Homo sapiens OX=9606 GN=L1RE1 PE=1 SV=1	0	6.075	10	3	3	3	338	40	9.51	4.2	3		cytoplasm;endoplasmic reticulum;nucleus;vacuole	DNA binding;nucleotide binding;protein binding;RNA binding	Pf02994	4029	LOC440264; L1RE1	22					0	0	100	1.88628e+06	High	1
P17066	Heat shock 70 kDa protein 6 OS=Homo sapiens OX=9606 GN=HSPA6 PE=1 SV=2	0	6.056	4	2	2	1	643	71	6.14	6.09	2	cell organization and biogenesis;metabolic process;response to stimulus;transport	cytoplasm;cytosol;extracellular;organelle lumen	catalytic activity;nucleotide binding;protein binding	Pf00012, Pf06723	3310	HSPA6	1	Neutrophil degranulation; Regulation of HSF1-mediated heat shock response	ENSG00000173110.7	Endocytosis; Longevity regulating pathway - multiple species; Epstein-Barr virus infection; Spliceosome; MAPK signaling pathway; Protein processing in endoplasmic reticulum; Toxoplasmosis; Measles; Influenza A; Estrogen signaling pathway; Legionellosis; Antigen processing and presentation	Parkin-Ubiquitin Proteasomal System pathway	20	0	100	84857368	High	1
Q71U36	Tubulin alpha-1A chain OS=Homo sapiens OX=9606 GN=TUBA1A PE=1 SV=1	0	5.939	8	3	3	3	451	50.1	5.06	8.14	3	cell division;cell organization and biogenesis;regulation of biological process;transport	cytoplasm;cytoskeleton;cytosol;endosome;membrane;nucleus	catalytic activity;nucleotide binding;protein binding;structural molecule activity	Pf00091, Pf03953	7846	TUBA1A	12	COPI-independent Golgi-to-ER retrograde traffic; COPI-dependent Golgi-to-ER retrograde traffic; Carboxyterminal post-translational modifications of tubulin; Regulation of PLK1 Activity at G2/M Transition; Recruitment of NuMA to mitotic centrosomes; Hedgehog 'off' state; Loss of Nlp from mitotic centrosomes; Translocation of GLUT4 to the plasma membrane; Prefoldin mediated transfer of substrate to…	ENSG00000167552.13	Pathogenic Escherichia coli infection; Gap junction; Phagosome; Apoptosis	Pathogenic Escherichia coli infection; Parkin-Ubiquitin Proteasomal System pathway	73	0	100	11371396	High	1
Q9Y6M1	Insulin-like growth factor 2 mRNA-binding protein 2 OS=Homo sapiens OX=9606 GN=IGF2BP2 PE=1 SV=2	0	5.781	5	2	3	2	599	66.1	8.46	7.5	2	regulation of biological process;transport	cytoplasm;cytoskeleton;cytosol;nucleus	protein binding;RNA binding;translation regulator activity	Pf00013, Pf00076, Pf13014, Pf13083, Pf13893, Pf14259	10644	IGF2BP2	3	Insulin-like Growth Factor-2 mRNA Binding Proteins (IGF2BPs/IMPs/VICKZs) bind RNA	ENSG00000073792.15			2	0	100	1852778	High	1
Q15717	ELAV-like protein 1 OS=Homo sapiens OX=9606 GN=ELAVL1 PE=1 SV=2	0	5.703	7	2	2	2	326	36.1	9.17	5.54	2	development;metabolic process;regulation of biological process	cytoplasm;cytosol;membrane;nucleus	protein binding;RNA binding	Pf00076, Pf13893, Pf14259	1994	ELAVL1	19	HuR (ELAVL1) binds and stabilizes mRNA; mRNA Splicing - Major Pathway	ENSG00000066044.14	AMPK signaling pathway	AMP-activated Protein Kinase (AMPK) Signaling; Endoderm Differentiation; Preimplantation Embryo; Focal Adhesion-PI3K-Akt-mTOR-signaling pathway	11	0	100	3.27797e+06	High	1
P62081	40S ribosomal protein S7 OS=Homo sapiens OX=9606 GN=RPS7 PE=1 SV=1	0	5.666	11	1	4	1	194	22.1	10.1	14.33	1	cell organization and biogenesis;metabolic process;regulation of biological process;transport	cytoplasm;cytoskeleton;cytosol;membrane;nucleus;ribosome	protein binding;RNA binding;structural molecule activity	Pf01251	6201	RPS7	2	Peptide chain elongation; Eukaryotic Translation Termination; Viral mRNA Translation; Formation of the ternary complex, and subsequently, the 43S complex; L13a-mediated translational silencing of Ceruloplasmin expression; Selenocysteine synthesis; Nonsense Mediated Decay (NMD) independent of the Exon Junction Complex (EJC); Nonsense Mediated Decay (NMD) enhanced by the Exon Junction Complex (EJC)…	ENSG00000171863.12	Ribosome	Cytoplasmic Ribosomal Proteins	39	0	100	22007518	High	1
P00338	L-lactate dehydrogenase A chain OS=Homo sapiens OX=9606 GN=LDHA PE=1 SV=2	0	5.549	11	4	5	4	332	36.7	8.27	6.61	4	metabolic process;regulation of biological process;response to stimulus	cytoplasm;cytosol;membrane;nucleus	catalytic activity;nucleotide binding;protein binding	Pf00056, Pf02866	3939	LDHA	11	Pyruvate metabolism	ENSG00000134333.13	Propanoate metabolism; HIF-1 signaling pathway; Central carbon metabolism in cancer; Pyruvate metabolism; Glucagon signaling pathway; Glycolysis / Gluconeogenesis; Metabolic pathways; Cysteine and methionine metabolism	Cori Cycle; Photodynamic therapy-induced HIF-1 survival signaling; Amino Acid metabolism; Glycolysis and Gluconeogenesis	16	0	100	1.36833e+07	High	1
P61313	60S ribosomal protein L15 OS=Homo sapiens OX=9606 GN=RPL15 PE=1 SV=2	0	5.481	14	2	2	2	204	24.1	11.62	3.02	2	cell organization and biogenesis;metabolic process;response to stimulus;transport	cytosol;membrane;nucleus;ribosome	protein binding;RNA binding;structural molecule activity	Pf00827	6138	RPL15	3	Peptide chain elongation; Eukaryotic Translation Termination; Viral mRNA Translation; L13a-mediated translational silencing of Ceruloplasmin expression; Nonsense Mediated Decay (NMD) independent of the Exon Junction Complex (EJC); Selenocysteine synthesis; Nonsense Mediated Decay (NMD) enhanced by the Exon Junction Complex (EJC); GTP hydrolysis and joining of the 60S ribosomal subunit; Major path…	ENSG00000174748.18	Ribosome	Cytoplasmic Ribosomal Proteins	34	0	100	2.50183e+06	High	1
P78527	DNA-dependent protein kinase catalytic subunit OS=Homo sapiens OX=9606 GN=PRKDC PE=1 SV=3	0	5.479	1	3	3	3	4128	468.8	7.12	5.29	3	cell death;cell differentiation;cell organization and biogenesis;cell proliferation;defense response;metabolic process;regulation of biological process;response to stimulus	cytosol;membrane;nucleus	catalytic activity;DNA binding;nucleotide binding;protein binding;RNA binding	Pf00454, Pf02259, Pf02260, Pf08163	5591	PRKDC	8	Nonhomologous End-Joining (NHEJ); E3 ubiquitin ligases ubiquitinate target proteins; IRF3-mediated induction of type I IFN	ENSG00000253729.7	Non-homologous end-joining; Cell cycle	miRNA Regulation of DNA Damage Response; Cell Cycle; Retinoblastoma (RB) in Cancer; Fas Ligand (FasL) pathway and Stress induction of Heat Shock Proteins (HSP) regulation; Pathways Affected in Adenoid Cystic Carcinoma; ATM Signaling Network in Development and Disease; Non-homologous end joining; DNA Damage Response	22	0	100	1.51619e+06	High	1
P69905	Hemoglobin subunit alpha OS=Homo sapiens OX=9606 GN=HBA1 PE=1 SV=2	0	5.354	18	2	3	2	142	15.2	8.68	8.79	2	cell organization and biogenesis;metabolic process;regulation of biological process;response to stimulus;transport	cytosol;extracellular;membrane;organelle lumen	antioxidant activity;catalytic activity;metal ion binding;protein binding;transporter activity	Pf00042	3040; 3039	HBA2; HBA1	16	Scavenging of heme from plasma; Erythrocytes take up carbon dioxide and release oxygen; Erythrocytes take up oxygen and release carbon dioxide	ENSG00000206172.8; ENSG00000188536.12	Malaria; African trypanosomiasis	Selenium Micronutrient Network; Vitamin B12 Metabolism; Folate Metabolism; Effects of Nitric Oxide	13	0	100	5.79426e+06	High	1
Q9NR30	Nucleolar RNA helicase 2 OS=Homo sapiens OX=9606 GN=DDX21 PE=1 SV=5	0	5.31	4	3	4	3	783	87.3	9.28	8.29	3	cell differentiation;metabolic process;regulation of biological process;response to stimulus	cytoplasm;membrane;nucleus	catalytic activity;nucleotide binding;protein binding;RNA binding	Pf00270, Pf00271, Pf08152, Pf14617	9188	DDX21	10	Major pathway of rRNA processing in the nucleolus and cytosol; B-WICH complex positively regulates rRNA expression	ENSG00000165732.12			8	0	100	1.13732e+07	High	1
P60709	Actin, cytoplasmic 1 OS=Homo sapiens OX=9606 GN=ACTB PE=1 SV=1	0	5.269	8	2	2	2	375	41.7	5.48	2.78	2	cell organization and biogenesis;cellular component movement;metabolic process;regulation of biological process;response to stimulus	cytoplasm;cytoskeleton;cytosol;membrane;nucleus	DNA binding;nucleotide binding;protein binding;structural molecule activity	Pf00022	60	ACTB	7	Formation of annular gap junctions; Cell-extracellular matrix interactions; UCH proteinases; MAP2K and MAPK activation; Interaction between L1 and Ankyrins; Factors involved in megakaryocyte development and platelet production; Translocation of GLUT4 to the plasma membrane; EPH-ephrin mediated repulsion of cells; Prefoldin mediated transfer of substrate to CCT/TriC; EPHB-mediated forward signalin…	ENSG00000075624.13	Arrhythmogenic right ventricular cardiomyopathy (ARVC); Tight junction; Pathogenic Escherichia coli infection; Dilated cardiomyopathy; Hippo signaling pathway; Rap1 signaling pathway; Oxytocin signaling pathway; Thyroid hormone signaling pathway; Phagosome; Apoptosis; Focal adhesion; Proteoglycans in cancer; Salmonella infection; Adherens junction; Regulation of actin cytoskeleton; Leukocyte tran…	Arrhythmogenic Right Ventricular Cardiomyopathy; Pathogenic Escherichia coli infection; Common Pathways Underlying Drug Addiction; Myometrial Relaxation and Contraction Pathways; Focal Adhesion; Fas Ligand (FasL) pathway and Stress induction of Heat Shock Proteins (HSP) regulation; Regulation of Actin Cytoskeleton	102	0	100	6.56284e+06	High	1
O75569	Interferon-inducible double-stranded RNA-dependent protein kinase activator A OS=Homo sapiens OX=9606 GN=PRKRA PE=1 SV=1	0	5.267	9	2	2	2	313	34.4	8.41	6.06	2	metabolic process;regulation of biological process;response to stimulus	cytoplasm;cytosol;membrane	enzyme regulator activity;protein binding;RNA binding	Pf00035, Pf14709	8575	PRKRA	2	MicroRNA (miRNA) biogenesis; Small interfering RNA (siRNA) biogenesis	ENSG00000180228.12			4	0	100	2656517	High	1
Q92522	Histone H1.10 OS=Homo sapiens OX=9606 GN=H1-10 PE=1 SV=1	0	5.229	12	2	2	2	213	22.5	10.76	5.6	2	cell organization and biogenesis	chromosome;nucleus	DNA binding;protein binding;RNA binding	Pf00538	8971	H1FX	3		ENSG00000184897.5			0	0	100	1.83071e+06	High	1
P62910	60S ribosomal protein L32 OS=Homo sapiens OX=9606 GN=RPL32 PE=1 SV=2	0	5.227	19	2	3	2	135	15.9	11.33	5.81	2	cell organization and biogenesis;metabolic process;response to stimulus;transport	cytosol;membrane;ribosome	RNA binding;structural molecule activity	Pf01655	6161	RPL32	3	Peptide chain elongation; Eukaryotic Translation Termination; Viral mRNA Translation; L13a-mediated translational silencing of Ceruloplasmin expression; Nonsense Mediated Decay (NMD) independent of the Exon Junction Complex (EJC); Selenocysteine synthesis; Nonsense Mediated Decay (NMD) enhanced by the Exon Junction Complex (EJC); GTP hydrolysis and joining of the 60S ribosomal subunit; Major path…	ENSG00000144713.12	Ribosome	Cytoplasmic Ribosomal Proteins	34	0	100	5.25662e+06	High	1
Q7L2E3	ATP-dependent RNA helicase DHX30 OS=Homo sapiens OX=9606 GN=DHX30 PE=1 SV=1	0	5.216	2	2	2	2	1194	133.9	8.78	6.65	2	cell organization and biogenesis;metabolic process	cytoplasm;cytosol;mitochondrion	catalytic activity;nucleotide binding;protein binding;RNA binding	Pf00270, Pf00271, Pf04408, Pf07717	22907	DHX30	3		ENSG00000132153.14			0	0	100	5.30441e+06	High	1
Q06830	Peroxiredoxin-1 OS=Homo sapiens OX=9606 GN=PRDX1 PE=1 SV=1	0	5.133	15	3	5	3	199	22.1	8.13	11.4	3	cell proliferation;cellular homeostasis;defense response;metabolic process;regulation of biological process;response to stimulus	cytoplasm;cytosol;mitochondrion;nucleus	antioxidant activity;catalytic activity;protein binding;RNA binding	Pf00578, Pf08534, Pf10417	5052	PRDX1	1	TP53 Regulates Metabolic Genes; Deregulated CDK5 triggers multiple neurodegenerative pathways in Alzheimer's disease models; Detoxification of Reactive Oxygen Species	ENSG00000117450.13	Peroxisome	Androgen receptor signaling pathway; Selenium Micronutrient Network; NRF2 pathway	15	0	100	3.23485e+07	High	1
P46087	Probable 28S rRNA (cytosine(4447)-C(5))-methyltransferase OS=Homo sapiens OX=9606 GN=NOP2 PE=1 SV=2	0	5.132	4	3	5	3	812	89.2	9.23	8.71	3	cell organization and biogenesis;metabolic process;regulation of biological process	nucleus	catalytic activity;protein binding;RNA binding	Pf01189, Pf12847	4839	NOP2	12	TFAP2A acts as a transcriptional repressor during retinoic acid induced cell differentiation; rRNA modification in the nucleus and cytosol	ENSG00000111641.11		Imatinib and Chronic Myeloid Leukemia	10	0	100	8.21058e+06	High	1
Q8TCJ2	Dolichyl-diphosphooligosaccharide--protein glycosyltransferase subunit STT3B OS=Homo sapiens OX=9606 GN=STT3B PE=1 SV=1	0	4.952	2	1	1	1	826	93.6	8.91	2.95	1	metabolic process;response to stimulus	endoplasmic reticulum;membrane	catalytic activity;metal ion binding	Pf02516, Pf13231	201595	STT3B	3		ENSG00000163527.9	N-Glycan biosynthesis; Protein processing in endoplasmic reticulum; Metabolic pathways		3	0	100	821112	High	1
P62851	40S ribosomal protein S25 OS=Homo sapiens OX=9606 GN=RPS25 PE=1 SV=1	0	4.946	22	3	5	3	125	13.7	10.11	7.59	3	cell organization and biogenesis;metabolic process;transport	cytosol;nucleus;ribosome	catalytic activity;nucleotide binding;protein binding;RNA binding;structural molecule activity	Pf03297	6230	RPS25	11; CHR_HG2217_PATCH	Peptide chain elongation; Eukaryotic Translation Termination; Viral mRNA Translation; Formation of the ternary complex, and subsequently, the 43S complex; L13a-mediated translational silencing of Ceruloplasmin expression; Selenocysteine synthesis; Nonsense Mediated Decay (NMD) independent of the Exon Junction Complex (EJC); Nonsense Mediated Decay (NMD) enhanced by the Exon Junction Complex (EJC)…	ENSG00000280831.2; ENSG00000118181.10	Ribosome	Cytoplasmic Ribosomal Proteins	38	0	100	1.91527e+07	High	1
P15880	40S ribosomal protein S2 OS=Homo sapiens OX=9606 GN=RPS2 PE=1 SV=2	0	4.877	11	3	4	3	293	31.3	10.24	7.18	3	cell organization and biogenesis;metabolic process;regulation of biological process;transport	cytosol;membrane;nucleus;ribosome	protein binding;RNA binding;structural molecule activity	Pf00333, Pf03719	6187	RPS2	16	Peptide chain elongation; Protein methylation; Eukaryotic Translation Termination; Viral mRNA Translation; RMTs methylate histone arginines; Formation of the ternary complex, and subsequently, the 43S complex; L13a-mediated translational silencing of Ceruloplasmin expression; Selenocysteine synthesis; Nonsense Mediated Decay (NMD) independent of the Exon Junction Complex (EJC); Nonsense Mediated …	ENSG00000140988.15	Ribosome	Cytoplasmic Ribosomal Proteins	44	0	100	1.39345e+07	High	1
Q9HD33	39S ribosomal protein L47, mitochondrial OS=Homo sapiens OX=9606 GN=MRPL47 PE=1 SV=2	0	4.847	8	2	3	2	250	29.4	10.37	3.3	2	cell organization and biogenesis;metabolic process	membrane;mitochondrion;ribosome	structural molecule activity	Pf06984	57129	MRPL47	3	Mitochondrial translation initiation; Mitochondrial translation elongation; Mitochondrial translation termination	ENSG00000136522.13			6	0			High	1
P14625	Endoplasmin OS=Homo sapiens OX=9606 GN=HSP90B1 PE=1 SV=1	0	4.821	3	2	3	1	803	92.4	4.84	7.9	2	cell organization and biogenesis;metabolic process;regulation of biological process;response to stimulus;transport	cytosol;endoplasmic reticulum;extracellular;membrane;nucleus;organelle lumen	metal ion binding;nucleotide binding;protein binding;RNA binding	Pf00183, Pf02518, Pf13589	7184	HSP90B1	12	Post-translational protein phosphorylation; Regulation of Insulin-like Growth Factor (IGF) transport and uptake by Insulin-like Growth Factor Binding Proteins (IGFBPs); ATF6 (ATF6-alpha) activates chaperone genes; Interleukin-4 and 13 signaling; Trafficking and processing of endosomal TLR; Scavenging by Class A Receptors	ENSG00000166598.14	Pathways in cancer; Prostate cancer; Protein processing in endoplasmic reticulum; Thyroid hormone synthesis; Estrogen signaling pathway; PI3K-Akt signaling pathway	Photodynamic therapy-induced unfolded protein response; Focal Adhesion-PI3K-Akt-mTOR-signaling pathway; Sudden Infant Death Syndrome (SIDS) Susceptibility Pathways	26	0	100	3.19048e+06	High	1
P14618	Pyruvate kinase PKM OS=Homo sapiens OX=9606 GN=PKM PE=1 SV=4	0	4.709	6	2	2	2	531	57.9	7.84	4.68	2	cell death;cell organization and biogenesis;metabolic process;response to stimulus;transport	cytoplasm;cytosol;extracellular;mitochondrion;nucleus;organelle lumen	catalytic activity;metal ion binding;nucleotide binding;protein binding;RNA binding	Pf00224, Pf02887	5315	PKM	15	Glycolysis; Neutrophil degranulation	ENSG00000067225.17	Viral carcinogenesis; Central carbon metabolism in cancer; Carbon metabolism; Purine metabolism; Pyruvate metabolism; Type II diabetes mellitus; Glucagon signaling pathway; Glycolysis / Gluconeogenesis; Biosynthesis of amino acids; Metabolic pathways	Photodynamic therapy-induced HIF-1 survival signaling; Amino Acid metabolism; Glycolysis and Gluconeogenesis	20	0			High	1
P06576	ATP synthase subunit beta, mitochondrial OS=Homo sapiens OX=9606 GN=ATP5F1B PE=1 SV=3	0	4.528	4	2	2	2	529	56.5	5.4	5.06	2	cell differentiation;cell organization and biogenesis;cellular homeostasis;metabolic process;regulation of biological process;transport	cell surface;membrane;mitochondrion;nucleus;organelle lumen	catalytic activity;nucleotide binding;protein binding;transporter activity	Pf00006, Pf00306, Pf02874	506	ATP5B	12	Transcriptional activation of mitochondrial biogenesis; Cristae formation; Mitochondrial protein import; Formation of ATP by chemiosmotic coupling; Metabolism of proteins	ENSG00000110955.8	Huntington's disease; Parkinson's disease; Alzheimer's disease; Oxidative phosphorylation; Metabolic pathways	Electron Transport Chain; Oxidative phosphorylation	17	0	100	1.20126e+06	High	1
P82650	28S ribosomal protein S22, mitochondrial OS=Homo sapiens OX=9606 GN=MRPS22 PE=1 SV=1	0	4.426	6	2	3	2	360	41.3	7.9	7.33	2	cell organization and biogenesis;metabolic process	membrane;mitochondrion;ribosome	structural molecule activity	Pf10245	56945	MRPS22	3	Mitochondrial translation initiation; Mitochondrial translation elongation; Mitochondrial translation termination	ENSG00000175110.11			6	0	100	1.63992e+06	High	1
P14923	Junction plakoglobin OS=Homo sapiens OX=9606 GN=JUP PE=1 SV=3	0	4.364	3	2	2	2	745	81.7	6.14	5.09	2	cell death;cell organization and biogenesis;cellular component movement;regulation of biological process;response to stimulus;transport	cytoplasm;cytoskeleton;cytosol;extracellular;membrane;nucleus;organelle lumen	protein binding;signal transducer activity;structural molecule activity	Pf00514	3728	JUP	17	Adherens junctions interactions; Neutrophil degranulation; Formation of the cornified envelope; VEGFR2 mediated vascular permeability	ENSG00000173801.16	Arrhythmogenic right ventricular cardiomyopathy (ARVC); Acute myeloid leukemia; Pathways in cancer; Transcriptional misregulation in cancer	Arrhythmogenic Right Ventricular Cardiomyopathy; Corticotropin-releasing hormone signaling pathway; Ectoderm Differentiation	22	0	100	4.39368e+06	High	1
P12814	Alpha-actinin-1 OS=Homo sapiens OX=9606 GN=ACTN1 PE=1 SV=2	0	4.203	1	1	1	1	892	103	5.41	2.98	1	cell differentiation;cell organization and biogenesis;regulation of biological process;transport	cytoplasm;cytoskeleton;cytosol;extracellular;membrane;organelle lumen	metal ion binding;protein binding;RNA binding	Pf00036, Pf00307, Pf00435, Pf08726, Pf11971, Pf13405, Pf13499	87	ACTN1	14	Platelet degranulation ; Nephrin family interactions; Regulation of cytoskeletal remodeling and cell spreading by IPP complex components; Syndecan interactions	ENSG00000072110.13	Viral carcinogenesis; Amoebiasis; Arrhythmogenic right ventricular cardiomyopathy (ARVC); Tight junction; Focal adhesion; Adherens junction; Regulation of actin cytoskeleton; Leukocyte transendothelial migration; Systemic lupus erythematosus	Arrhythmogenic Right Ventricular Cardiomyopathy; Focal Adhesion; Regulation of Actin Cytoskeleton	24	0	100	1.05358e+06	High	1
Q9BUJ2	Heterogeneous nuclear ribonucleoprotein U-like protein 1 OS=Homo sapiens OX=9606 GN=HNRNPUL1 PE=1 SV=2	0	4.198	4	3	3	3	856	95.7	6.92	4.56	3	metabolic process;regulation of biological process;response to stimulus	nucleus	protein binding;RNA binding	Pf00622, Pf02037, Pf13671	11100	HNRNPUL1	19	mRNA Splicing - Major Pathway	ENSG00000105323.16	Influenza A		5	0	100	7.24292e+06	High	1
P26373	60S ribosomal protein L13 OS=Homo sapiens OX=9606 GN=RPL13 PE=1 SV=4	0	4.151	10	2	3	2	211	24.2	11.65	8.45	2	cell organization and biogenesis;metabolic process;transport	cytosol;membrane;nucleus;ribosome	protein binding;RNA binding;structural molecule activity	Pf01294	6137	RPL13	16	Peptide chain elongation; Eukaryotic Translation Termination; Viral mRNA Translation; L13a-mediated translational silencing of Ceruloplasmin expression; Nonsense Mediated Decay (NMD) independent of the Exon Junction Complex (EJC); Selenocysteine synthesis; Nonsense Mediated Decay (NMD) enhanced by the Exon Junction Complex (EJC); GTP hydrolysis and joining of the 60S ribosomal subunit; Major path…	ENSG00000167526.13	Ribosome	Cytoplasmic Ribosomal Proteins	34	0	100	1.49206e+07	High	1
P25705	ATP synthase subunit alpha, mitochondrial OS=Homo sapiens OX=9606 GN=ATP5F1A PE=1 SV=1	0	4.037	2	1	1	1	553	59.7	9.13	3.01	1	cell organization and biogenesis;metabolic process;regulation of biological process;transport	membrane;mitochondrion;organelle lumen	catalytic activity;nucleotide binding;protein binding;RNA binding;transporter activity	Pf00006, Pf00306, Pf02663, Pf02874, Pf05943	498	ATP5A1	18	Cristae formation; Mitochondrial protein import; Formation of ATP by chemiosmotic coupling; Metabolism of proteins	ENSG00000152234.15	Huntington's disease; Parkinson's disease; Alzheimer's disease; Oxidative phosphorylation; Metabolic pathways	Electron Transport Chain; Oxidative phosphorylation	16	0	100	1.69201e+06	High	1
P46781	40S ribosomal protein S9 OS=Homo sapiens OX=9606 GN=RPS9 PE=1 SV=3	0	4.028	13	3	5	3	194	22.6	10.65	6.59	3	cell organization and biogenesis;metabolic process;regulation of biological process;transport	cytoplasm;cytosol;membrane;nucleus;ribosome	protein binding;RNA binding;structural molecule activity;translation regulator activity	Pf00163, Pf01479	6203	RPS9	19; CHR_HSCHR19LRC_LRC_T_CTG3_1; CHR_HSCHR19LRC_LRC_J_CTG3_1; CHR_HSCHR19LRC_PGF2_CTG3_1; CHR_HSCHR19LRC_LRC_S_CTG3_1; CHR_HSCHR19LRC_LRC_I_CTG3_1; CHR_HSCHR19LRC_PGF1_CTG3_1; CHR_HSCHR19LRC_COX2_CTG3_1; CHR_HSCHR19_4_CTG3_1; CHR_HSCHR19LRC_COX1_CTG3_1	Peptide chain elongation; Eukaryotic Translation Termination; Viral mRNA Translation; Formation of the ternary complex, and subsequently, the 43S complex; L13a-mediated translational silencing of Ceruloplasmin expression; Selenocysteine synthesis; Nonsense Mediated Decay (NMD) independent of the Exon Junction Complex (EJC); Nonsense Mediated Decay (NMD) enhanced by the Exon Junction Complex (EJC)…	ENSG00000274005.3; ENSG00000275323.3; ENSG00000277079.3; ENSG00000278081.3; ENSG00000277359.3; ENSG00000170889.13; ENSG00000274950.4; ENSG00000274626.3; ENSG00000278270.4; ENSG00000274646.4	Ribosome	Cytoplasmic Ribosomal Proteins	39	0	100	1.90038e+07	High	1
Q00610	Clathrin heavy chain 1 OS=Homo sapiens OX=9606 GN=CLTC PE=1 SV=5	0	4.01	1	2	2	2	1675	191.5	5.69	4.76	2	cell differentiation;cell division;cell organization and biogenesis;cellular component movement;metabolic process;regulation of biological process;response to stimulus;transport	cytoplasm;cytoskeleton;cytosol;endosome;membrane;vacuole	protein binding;RNA binding;structural molecule activity	Pf00637, Pf01394, Pf04053, Pf09268, Pf13838	1213	CLTC	17	Cargo recognition for clathrin-mediated endocytosis; Formation of annular gap junctions; Golgi Associated Vesicle Biogenesis; Recycling pathway of L1; LDL clearance; Lysosome Vesicle Biogenesis; EPH-ephrin mediated repulsion of cells; Entry of Influenza Virion into Host Cell via Endocytosis; Retrograde neurotrophin signalling; VLDLR internalisation and degradation; WNT5A-dependent internalization…	ENSG00000141367.11	Lysosome; Endocytosis; Huntington's disease; Endocrine and other factor-regulated calcium reabsorption; Bacterial invasion of epithelial cells; Synaptic vesicle cycle	Synaptic Vesicle Pathway; VEGFA-VEGFR2 Signaling Pathway; Complement and Coagulation Cascades	50	0	100	3.1205e+06	High	1
A0A087WW87	Immunoglobulin kappa variable 2-40 OS=Homo sapiens OX=9606 GN=IGKV2-40 PE=3 SV=2	0	3.992	11	1	3	1	121	13.3	4.61	9.4	1	cellular component movement;metabolic process;regulation of biological process;response to stimulus;transport	extracellular;membrane	catalytic activity	Pf07679, Pf07686	28916; 28878	IGKV2-40; IGKV2D-40	2	FCERI mediated Ca+2 mobilization; Scavenging of heme from plasma; Classical antibody-mediated complement activation; FCERI mediated MAPK activation; FCERI mediated NF-kB activation; CD22 mediated BCR regulation; Regulation of Complement cascade; Immunoregulatory interactions between a Lymphoid and a non-Lymphoid cell; Cell surface interactions at the vascular wall; FCGR activation; Regulation of …				26	0	100	54019488	High	1
Q9P2J5	Leucine--tRNA ligase, cytoplasmic OS=Homo sapiens OX=9606 GN=LARS1 PE=1 SV=2	0	3.97	2	2	2	2	1176	134.4	7.3	2.1	2	cell communication;cell organization and biogenesis;metabolic process;regulation of biological process;response to stimulus;transport	cytoplasm;cytosol;endoplasmic reticulum;vacuole	catalytic activity;enzyme regulator activity;nucleotide binding;protein binding	Pf00133, Pf01406, Pf08264, Pf09334	51520	LARS	5	Cytosolic tRNA aminoacylation; SeMet incorporation into proteins	ENSG00000133706.17	Aminoacyl-tRNA biosynthesis		9	0			High	1
Q96GQ7	Probable ATP-dependent RNA helicase DDX27 OS=Homo sapiens OX=9606 GN=DDX27 PE=1 SV=2	0	3.964	3	2	3	2	796	89.8	9.28	8.27	2	metabolic process	chromosome;cytoplasm;nucleus	catalytic activity;nucleotide binding;protein binding;RNA binding	Pf00270, Pf00271, Pf06862	55661	DDX27	20		ENSG00000124228.14			0	0			High	1
Q14103	Heterogeneous nuclear ribonucleoprotein D0 OS=Homo sapiens OX=9606 GN=HNRNPD PE=1 SV=1	0	3.906	5	2	3	2	355	38.4	7.81	6.71	2	metabolic process;regulation of biological process;response to stimulus	cytoplasm;cytosol;nucleus	DNA binding;protein binding;RNA binding	Pf00076, Pf13893, Pf14259	3184	HNRNPD	4	mRNA Splicing - Major Pathway	ENSG00000138668.18		mRNA Processing	5	0	100	1.41881e+07	High	1
P41250	Glycine--tRNA ligase OS=Homo sapiens OX=9606 GN=GARS1 PE=1 SV=3	0	3.867	3	2	2	2	739	83.1	7.03	3.24	2	metabolic process	cytoplasm;cytosol;extracellular;mitochondrion;organelle lumen	catalytic activity;nucleotide binding;protein binding	Pf00458, Pf00587, Pf03129	2617	GARS	7	Mitochondrial tRNA aminoacylation; Cytosolic tRNA aminoacylation	ENSG00000106105.13	Aminoacyl-tRNA biosynthesis		6	0	100	3.36119e+06	High	1
P20930	Filaggrin OS=Homo sapiens OX=9606 GN=FLG PE=1 SV=3	0	3.822	1	2	2	2	4061	434.9	9.25	3.08	2	cell death;cell differentiation;development;metabolic process	cytoskeleton;cytosol;nucleus	metal ion binding;protein binding;structural molecule activity	Pf01023	2312	FLG	1	Formation of the cornified envelope	ENSG00000143631.10			3	0	100	1.28556e+06	High	1
Q99729	Heterogeneous nuclear ribonucleoprotein A/B OS=Homo sapiens OX=9606 GN=HNRNPAB PE=1 SV=2	0	3.788	4	1	1	1	332	36.2	8.21	3.58	1	cell organization and biogenesis;regulation of biological process	cytoplasm;nucleus	DNA binding;protein binding;RNA binding	Pf00076, Pf08143, Pf13893, Pf14259	3182	HNRNPAB	5				Preimplantation Embryo; mRNA Processing	2	0	100	4.27843e+06	High	1
Q9NVP1	ATP-dependent RNA helicase DDX18 OS=Homo sapiens OX=9606 GN=DDX18 PE=1 SV=2	0	3.752	3	1	1	1	670	75.4	9.5	3.51	1	metabolic process;response to stimulus	chromosome;cytoplasm;membrane;nucleus	catalytic activity;DNA binding;nucleotide binding;protein binding;RNA binding	Pf00270, Pf00271, Pf04851, Pf13959	8886	DDX18	2		ENSG00000088205.12			0	0	100	2935426	High	1
P10809	60 kDa heat shock protein, mitochondrial OS=Homo sapiens OX=9606 GN=HSPD1 PE=1 SV=2	0	3.732	2	1	1	1	573	61	5.87	3.41	1	cell organization and biogenesis;cell proliferation;metabolic process;regulation of biological process;response to stimulus;transport	cell surface;cytoplasm;cytosol;endosome;membrane;mitochondrion;organelle lumen	catalytic activity;DNA binding;nucleotide binding;protein binding;RNA binding	Pf00118	3329	HSPD1	2	TFAP2A acts as a transcriptional repressor during retinoic acid induced cell differentiation; Mitochondrial protein import; Metabolism of proteins	ENSG00000144381.16	Type I diabetes mellitus; Tuberculosis; RNA degradation; Legionellosis	Apoptosis-related network due to altered Notch3 in ovarian cancer; Sudden Infant Death Syndrome (SIDS) Susceptibility Pathways	13	0	100	2.99409e+06	High	1
P39023	60S ribosomal protein L3 OS=Homo sapiens OX=9606 GN=RPL3 PE=1 SV=2	0	3.718	5	2	2	2	403	46.1	10.18	5.64	2	cell organization and biogenesis;metabolic process;response to stimulus;transport	cytoplasm;cytosol;nucleus;ribosome	protein binding;RNA binding;structural molecule activity	Pf00297	6122	RPL3	22	Peptide chain elongation; Eukaryotic Translation Termination; Viral mRNA Translation; L13a-mediated translational silencing of Ceruloplasmin expression; Nonsense Mediated Decay (NMD) independent of the Exon Junction Complex (EJC); Selenocysteine synthesis; Nonsense Mediated Decay (NMD) enhanced by the Exon Junction Complex (EJC); GTP hydrolysis and joining of the 60S ribosomal subunit; Major path…	ENSG00000100316.15	Ribosome	Cytoplasmic Ribosomal Proteins	34	0	100	3609663	High	1
Q16531	DNA damage-binding protein 1 OS=Homo sapiens OX=9606 GN=DDB1 PE=1 SV=1	0	3.611	1	1	1	1	1140	126.9	5.26	3.18	1	cell organization and biogenesis;metabolic process;regulation of biological process;response to stimulus	cytoplasm;nucleus	DNA binding;protein binding	Pf03178, Pf10433	1642	DDB1	11	Formation of Incision Complex in GG-NER; DNA Damage Recognition in GG-NER; Gap-filling DNA repair synthesis and ligation in TC-NER; Recognition of DNA damage by PCNA-containing replication complex; Dual incision in TC-NER; Formation of TC-NER Pre-Incision Complex; Dual Incision in GG-NER; Neddylation	ENSG00000167986.13	Viral carcinogenesis; Hepatitis B; Ubiquitin mediated proteolysis; Nucleotide excision repair		19	0	100	1.78064e+06	High	1
Q8N1N4	Keratin, type II cytoskeletal 78 OS=Homo sapiens OX=9606 GN=KRT78 PE=1 SV=2	0	3.585	6	3	3	2	520	56.8	6.02	4.13	3	cell death	cytosol	structural molecule activity	Pf00038, Pf12128, Pf13166	196374	KRT78	12	Formation of the cornified envelope	ENSG00000170423.12			3	0			High	1
P52434	DNA-directed RNA polymerases I, II, and III subunit RPABC3 OS=Homo sapiens OX=9606 GN=POLR2H PE=1 SV=4	0	3.573	9	1	2	1	150	17.1	4.68	5.25	1	metabolic process;regulation of biological process;response to stimulus	cytosol;nucleus	catalytic activity;DNA binding	Pf03870	5437	POLR2H	3	Signaling by FGFR2 IIIa TM; RNA polymerase II transcribes snRNA genes; Abortive elongation of HIV-1 transcript in the absence of Tat; Activation of anterior HOX genes in hindbrain development during early embryogenesis; Tat-mediated HIV elongation arrest and recovery; NoRC negatively regulates rRNA expression; Formation of HIV-1 elongation complex containing HIV-1 Tat; MicroRNA (miRNA) biogenesis…	ENSG00000163882.9	Epstein-Barr virus infection; Huntington's disease; Purine metabolism; Cytosolic DNA-sensing pathway; RNA polymerase; Metabolic pathways; Pyrimidine metabolism	Eukaryotic Transcription Initiation	98	0	100	2.34674e+06	High	1
Q13765	Nascent polypeptide-associated complex subunit alpha OS=Homo sapiens OX=9606 GN=NACA PE=1 SV=1	0	3.566	7	1	2	1	215	23.4	4.56	5.6	1	metabolic process;regulation of biological process;transport	cytoplasm;nucleus	DNA binding;protein binding	Pf01849	4666	NACA	12		ENSG00000196531.10			0	0			High	1
P33993	DNA replication licensing factor MCM7 OS=Homo sapiens OX=9606 GN=MCM7 PE=1 SV=4	0	3.501	2	1	1	1	719	81.3	6.46	3.92	1	cell proliferation;metabolic process;regulation of biological process;response to stimulus	chromosome;cytosol;membrane;nucleus	catalytic activity;DNA binding;nucleotide binding;protein binding	Pf00493, Pf07728, Pf14551	4176	MCM7	7	M/G1 Transition; Assembly of the pre-replicative complex; Unwinding of DNA; Regulation of DNA replication; Activation of ATR in response to replication stress; Activation of the pre-replicative complex; Orc1 removal from chromatin; Removal of licensing factors from origins	ENSG00000166508.17	DNA replication; Cell cycle	miRNA Regulation of DNA Damage Response; Cell Cycle; Retinoblastoma (RB) in Cancer; G1 to S cell cycle control; DNA Replication	27	0			High	1
Q8WTT2	Nucleolar complex protein 3 homolog OS=Homo sapiens OX=9606 GN=NOC3L PE=1 SV=1	0	3.412	3	1	1	1	800	92.5	9.17	2.87	1	cell differentiation	mitochondrion;nucleus	RNA binding	Pf03914, Pf07540	64318	NOC3L	10		ENSG00000173145.11			0	0			High	1
P55786	Puromycin-sensitive aminopeptidase OS=Homo sapiens OX=9606 GN=NPEPPS PE=1 SV=2	0	3.326	1	1	1	1	919	103.2	5.72	3.05	1	metabolic process;response to stimulus	cytoplasm;cytosol;nucleus	catalytic activity;metal ion binding	Pf01433, Pf11838, Pf13485	9520	NPEPPS	17	Antigen processing: Ubiquitination & Proteasome degradation	ENSG00000141279.15			4	0			High	1
Q1KMD3	Heterogeneous nuclear ribonucleoprotein U-like protein 2 OS=Homo sapiens OX=9606 GN=HNRNPUL2 PE=1 SV=1	0	3.269	3	1	1	1	747	85.1	4.91	2.56	1		membrane;nucleus	protein binding;RNA binding	Pf00622, Pf02037, Pf08433, Pf13671	221092	HNRNPUL2	11		ENSG00000214753.2			0	0			High	1
P21333	Filamin-A OS=Homo sapiens OX=9606 GN=FLNA PE=1 SV=4	0	3.255	0	1	1	1	2647	280.6	6.06	2.09	1	cell organization and biogenesis;cellular component movement;metabolic process;regulation of biological process;response to stimulus;transport	cytoplasm;cytoskeleton;cytosol;extracellular;membrane;nucleus	protein binding;RNA binding;signal transducer activity	Pf00307, Pf00630	2316	FLNA	X	Platelet degranulation ; RHO GTPases activate PAKs; Cell-extracellular matrix interactions; GP1b-IX-V activation signalling	ENSG00000196924.14	MAPK signaling pathway; Focal adhesion; Proteoglycans in cancer; Salmonella infection	Androgen receptor signaling pathway; Prolactin Signaling Pathway; Focal Adhesion; Hypothesized Pathways in Pathogenesis of Cardiovascular Disease; MAPK Signaling Pathway; IL-4 Signaling Pathway	22	0	100	993366	High	1
Q92499	ATP-dependent RNA helicase DDX1 OS=Homo sapiens OX=9606 GN=DDX1 PE=1 SV=2	0	3.158	2	1	3	1	740	82.4	7.23	7.64	1	cell organization and biogenesis;development;metabolic process;regulation of biological process;response to stimulus	cytoplasm;cytosol;membrane;nucleus	catalytic activity;DNA binding;nucleotide binding;protein binding;RNA binding	Pf00270, Pf00271, Pf00622	1653	DDX1	2	tRNA processing in the nucleus	ENSG00000079785.14		DDX1 as a regulatory component of the Drosha microprocessor; mRNA Processing	5	0	100	3.78967e+06	High	1
Q9H7B2	Ribosome production factor 2 homolog OS=Homo sapiens OX=9606 GN=RPF2 PE=1 SV=2	0	3.139	7	2	2	2	306	35.6	9.99	3.68	2	cell organization and biogenesis;metabolic process;regulation of biological process	nucleus	RNA binding	Pf04427	84154	RPF2	6		ENSG00000197498.12			0	0	100	3.8245e+06	High	1
Q8N983	39S ribosomal protein L43, mitochondrial OS=Homo sapiens OX=9606 GN=MRPL43 PE=1 SV=1	0	3.032	5	1	1	1	215	23.4	8.65	3.24	1	cell organization and biogenesis;metabolic process	membrane;mitochondrion;ribosome	protein binding;RNA binding;structural molecule activity	Pf05047	84545	MRPL43	10	Mitochondrial translation initiation; Mitochondrial translation elongation; Mitochondrial translation termination	ENSG00000055950.16			6	0	100	5254488	High	1
P01008	Antithrombin-III OS=Homo sapiens OX=9606 GN=SERPINC1 PE=1 SV=1	0	3.007	2	1	1	1	464	52.6	6.71	3.73	1	coagulation;defense response;metabolic process;regulation of biological process;response to stimulus;transport	extracellular;membrane;organelle lumen	enzyme regulator activity;protein binding	Pf00079	462	SERPINC1	1	Post-translational protein phosphorylation; Regulation of Insulin-like Growth Factor (IGF) transport and uptake by Insulin-like Growth Factor Binding Proteins (IGFBPs); Common Pathway of Fibrin Clot Formation; Intrinsic Pathway of Fibrin Clot Formation	ENSG00000117601.13	Complement and coagulation cascades	Complement and Coagulation Cascades	10	0	100	32365220	High	1
Q9UBU9	Nuclear RNA export factor 1 OS=Homo sapiens OX=9606 GN=NXF1 PE=1 SV=1	0	2.995	3	1	1	1	619	70.1	8.51	3.73	1	transport	cytoplasm;cytosol;nucleus	protein binding;RNA binding;transporter activity	Pf02136, Pf03943, Pf09162, Pf12799	10482	NXF1	11	Transport of the SLBP independent Mature mRNA; Transport of Mature mRNA derived from an Intron-Containing Transcript; Transport of Mature mRNA Derived from an Intronless Transcript; Transport of the SLBP Dependant Mature mRNA	ENSG00000162231.13	Ribosome biogenesis in eukaryotes; mRNA surveillance pathway; RNA transport; Herpes simplex infection; Influenza A	mRNA Processing	14	0	100	15687802	High	1
P67809	Y-box-binding protein 1 OS=Homo sapiens OX=9606 GN=YBX1 PE=1 SV=3	0	2.966	10	2	2	1	324	35.9	9.88	2.34	2	metabolic process;regulation of biological process	cytoplasm;cytosol;extracellular;membrane;nucleus;spliceosomal complex	DNA binding;protein binding;RNA binding	Pf00313	4904	YBX1	1	mRNA Splicing - Major Pathway; mRNA Splicing - Minor Pathway	ENSG00000065978.18		Brain-Derived Neurotrophic Factor (BDNF) signaling pathway; Mecp2 and Associated Rett Syndrome; mRNA Processing; Sudden Infant Death Syndrome (SIDS) Susceptibility Pathways	9	0			High	1
Q14690	Protein RRP5 homolog OS=Homo sapiens OX=9606 GN=PDCD11 PE=1 SV=3	0	2.94	1	1	1	1	1871	208.6	8.87	3.25	1	metabolic process	cytosol;nucleus	protein binding;RNA binding	Pf00575, Pf13424, Pf13432	22984	PDCD11	10	Major pathway of rRNA processing in the nucleolus and cytosol; rRNA modification in the nucleus and cytosol	ENSG00000148843.13			5	0			High	1
P32969	60S ribosomal protein L9 OS=Homo sapiens OX=9606 GN=RPL9 PE=1 SV=1	0	2.931	5	1	2	1	192	21.9	9.95	2.45	1	cell organization and biogenesis;metabolic process;transport	cytosol;membrane;nucleus;ribosome	protein binding;RNA binding;structural molecule activity	Pf00347	6133	RPL9	4	Peptide chain elongation; Eukaryotic Translation Termination; Viral mRNA Translation; L13a-mediated translational silencing of Ceruloplasmin expression; Nonsense Mediated Decay (NMD) independent of the Exon Junction Complex (EJC); Selenocysteine synthesis; Nonsense Mediated Decay (NMD) enhanced by the Exon Junction Complex (EJC); GTP hydrolysis and joining of the 60S ribosomal subunit; Major path…	ENSG00000163682.15	Ribosome	Cytoplasmic Ribosomal Proteins	34	0	100	4449227	High	1
P31942	Heterogeneous nuclear ribonucleoprotein H3 OS=Homo sapiens OX=9606 GN=HNRNPH3 PE=1 SV=2	0	2.872	3	1	1	1	346	36.9	6.87	2.53	1	cell differentiation;metabolic process	nucleus;spliceosomal complex	protein binding;RNA binding	Pf00076, Pf14259	3189	HNRNPH3	10		ENSG00000096746.17			0	0	100	1.90953e+06	High	1
Q5SSJ5	Heterochromatin protein 1-binding protein 3 OS=Homo sapiens OX=9606 GN=HP1BP3 PE=1 SV=1	0	2.776	2	1	2	1	553	61.2	9.67	5.31	1	cell organization and biogenesis;regulation of biological process;response to stimulus	chromosome;nucleus	DNA binding;protein binding	Pf00538	50809	HP1BP3	1		ENSG00000127483.17			0	0	100	1.8287e+06	High	1
P30838	Aldehyde dehydrogenase, dimeric NADP-preferring OS=Homo sapiens OX=9606 GN=ALDH3A1 PE=1 SV=3	0	2.761	5	2	2	2	453	50.4	6.54	2.25	2	metabolic process;regulation of biological process;response to stimulus	cytoplasm;cytosol;endoplasmic reticulum;membrane	catalytic activity;protein binding	Pf00171, Pf05893	218	ALDH3A1	17	Phase I - Functionalization of compounds	ENSG00000108602.17	Tyrosine metabolism; Histidine metabolism; beta-Alanine metabolism; Metabolism of xenobiotics by cytochrome P450; Drug metabolism - cytochrome P450; Chemical carcinogenesis; Glycolysis / Gluconeogenesis; Phenylalanine metabolism; Metabolic pathways	Aryl Hydrocarbon Receptor Pathway; NRF2 pathway	14	0			High	1
Q8N752	Casein kinase I isoform alpha-like OS=Homo sapiens OX=9606 GN=CSNK1A1L PE=2 SV=2	0	2.741	3	1	1	1	337	39.1	9.45	2.59	1	metabolic process;regulation of biological process;response to stimulus;transport	cytoplasm;cytosol;nucleus	catalytic activity;nucleotide binding	Pf00069, Pf07714	122011	CSNK1A1L	13		ENSG00000180138.7	Breast cancer; Wnt signaling pathway; Hedgehog signaling pathway		3	0			High	1
Q9UKD2	mRNA turnover protein 4 homolog OS=Homo sapiens OX=9606 GN=MRTO4 PE=1 SV=2	0	2.732	9	2	2	2	239	27.5	8.29	4	2	cell organization and biogenesis;metabolic process	cytoplasm;nucleus	protein binding;RNA binding	Pf00466	51154	MRTO4	1		ENSG00000053372.4			0	0	100	2.68458e+06	High	1
P31944	Caspase-14 OS=Homo sapiens OX=9606 GN=CASP14 PE=1 SV=2	0	2.724	5	1	1	1	242	27.7	5.58	2.29	1	cell death;cell differentiation;metabolic process	cytoplasm;cytosol;nucleus	catalytic activity;protein binding	Pf00656	23581	CASP14	19	Formation of the cornified envelope	ENSG00000105141.5			3	0			High	1
O75369	Filamin-B OS=Homo sapiens OX=9606 GN=FLNB PE=1 SV=2	0	2.644	1	2	3	2	2602	278	5.73	1.97	2	cell differentiation;cell organization and biogenesis;development;regulation of biological process;response to stimulus	cytoplasm;cytoskeleton;cytosol;membrane;nucleus	protein binding;RNA binding	Pf00307, Pf00630	2317	FLNB	3	ISG15 antiviral mechanism	ENSG00000136068.14	MAPK signaling pathway; Focal adhesion; Proteoglycans in cancer; Salmonella infection	VEGFA-VEGFR2 Signaling Pathway	10	0	100	8.36493e+06	High	1
P06733	Alpha-enolase OS=Homo sapiens OX=9606 GN=ENO1 PE=1 SV=2	0	2.635	2	1	1	1	434	47.1	7.39	2.55	1	metabolic process;regulation of biological process;response to stimulus	cell surface;cytoplasm;cytosol;membrane;nucleus	catalytic activity;DNA binding;metal ion binding;protein binding;RNA binding	Pf00113, Pf03952, Pf13378	2023	ENO1	1	Gluconeogenesis; Glycolysis	ENSG00000074800.13	HIF-1 signaling pathway; Carbon metabolism; Glycolysis / Gluconeogenesis; RNA degradation; Biosynthesis of amino acids; Metabolic pathways	Glycolysis and Gluconeogenesis	12	0	100	8918107	High	1
Q13151	Heterogeneous nuclear ribonucleoprotein A0 OS=Homo sapiens OX=9606 GN=HNRNPA0 PE=1 SV=1	0	2.631	4	1	1	1	305	30.8	9.29	2.48	1	defense response;metabolic process;regulation of biological process;response to stimulus	nucleus	protein binding;RNA binding	Pf00076, Pf13893, Pf14259	10949	HNRNPA0	5	mRNA Splicing - Major Pathway	ENSG00000177733.6			4	0	100	5830269	High	1
Q08945	FACT complex subunit SSRP1 OS=Homo sapiens OX=9606 GN=SSRP1 PE=1 SV=1	0	2.575	2	1	1	1	709	81	6.87	2.71	1	metabolic process;regulation of biological process;response to stimulus	chromosome;nucleus	DNA binding;protein binding;RNA binding	Pf00505, Pf03531, Pf08512, Pf09011	6749	SSRP1	11	HIV elongation arrest and recovery; TP53 Regulates Transcription of DNA Repair Genes; Tat-mediated HIV elongation arrest and recovery; Formation of RNA Pol II elongation complex ; Formation of HIV elongation complex in the absence of HIV Tat; Regulation of TP53 Activity through Phosphorylation; RNA Polymerase II Pre-transcription Events; Pausing and recovery of HIV elongation; Pausing and recover…	ENSG00000149136.8			24	0			High	1
Q09161	Nuclear cap-binding protein subunit 1 OS=Homo sapiens OX=9606 GN=NCBP1 PE=1 SV=1	0	2.541	1	1	1	1	790	91.8	6.43	2.53	1	cell organization and biogenesis;metabolic process;regulation of biological process;response to stimulus;transport	cytoplasm;cytosol;mitochondrion;nucleus	protein binding;RNA binding	Pf02854, Pf09088, Pf09090	4686	NCBP1	9	Signaling by FGFR2 IIIa TM; RNA polymerase II transcribes snRNA genes; Abortive elongation of HIV-1 transcript in the absence of Tat; Formation of HIV-1 elongation complex containing HIV-1 Tat; Formation of the HIV-1 Early Elongation Complex; SLBP independent Processing of Histone Pre-mRNAs; mRNA Splicing - Major Pathway; FGFR2 alternative splicing; mRNA Splicing - Minor Pathway; Cleavage of Grow…	ENSG00000136937.12	Spliceosome; mRNA surveillance pathway; RNA transport	mRNA Processing	61	0			High	1
P62805	Histone H4 OS=Homo sapiens OX=9606 GN=H4C1 PE=1 SV=2	0	2.523	17	2	2	2	103	11.4	11.36	2.3	2	cell organization and biogenesis;metabolic process;regulation of biological process;response to stimulus	chromosome;extracellular;membrane;nucleus	DNA binding;protein binding;RNA binding	Pf00125, Pf02969, Pf15630	8359; 8361; 8360; 8363; 8370; 554313; 8365; 8364; 121504; 8367; 8294; 8366; 8362; 8368	HIST1H4A; HIST1H4F; HIST1H4D; HIST1H4J; HIST2H4A; HIST2H4B; HIST1H4H; HIST1H4C; HIST4H4; HIST1H4E; HIST1H4I; HIST1H4B; HIST1H4K; HIST1H4L	6; 1; 12	SIRT1 negatively regulates rRNA expression; RMTs methylate histone arginines; Nonhomologous End-Joining (NHEJ); Activation of anterior HOX genes in hindbrain development during early embryogenesis; NoRC negatively regulates rRNA expression; Meiotic synapsis; Transcriptional regulation by small RNAs; Meiotic recombination; PRC2 methylates histones and DNA; Recruitment and ATM-mediated phosphorylat…	ENSG00000197061.4; ENSG00000275126.1; ENSG00000273542.1; ENSG00000197238.4; ENSG00000197837.3; ENSG00000276966.2; ENSG00000158406.4; ENSG00000270882.2; ENSG00000274618.1; ENSG00000278637.1; ENSG00000277157.1; ENSG00000278705.1; ENSG00000270276.2; ENSG00000276180.1	Viral carcinogenesis; Systemic lupus erythematosus; Alcoholism	Gastric Cancer Network 1; Histone Modifications; Type II interferon signaling (IFNG)	82	0	100	1.11585e+07	High	1
Q9H853	Putative tubulin-like protein alpha-4B OS=Homo sapiens OX=9606 GN=TUBA4B PE=5 SV=2	0	2.517	5	1	1	1	241	27.5	7.83	2.68	1	cell organization and biogenesis	cytoplasm;cytoskeleton	catalytic activity;nucleotide binding;structural molecule activity	Pf00091	80086	TUBA4B	2	COPI-independent Golgi-to-ER retrograde traffic; COPI-dependent Golgi-to-ER retrograde traffic; Carboxyterminal post-translational modifications of tubulin; Cilium Assembly; Recruitment of NuMA to mitotic centrosomes; Translocation of GLUT4 to the plasma membrane; Microtubule-dependent trafficking of connexons from Golgi to the plasma membrane; Separation of Sister Chromatids; COPI-mediated anter…	ENSG00000243910.7		Parkin-Ubiquitin Proteasomal System pathway	57	0	100	3.65255e+06	High	1
Q9Y277	Voltage-dependent anion-selective channel protein 3 OS=Homo sapiens OX=9606 GN=VDAC3 PE=1 SV=1	0	2.507	4	1	1	1	283	30.6	8.66	2.24	1	cell communication;defense response;regulation of biological process;response to stimulus;transport	membrane;mitochondrion;nucleus	nucleotide binding;transporter activity	Pf01459	7419	VDAC3	8	Mitochondrial calcium ion transport; Ub-specific processing proteases	ENSG00000078668.13	Viral carcinogenesis; NOD-like receptor signaling pathway; Hepatitis B; cGMP-PKG signaling pathway; Huntington's disease; HTLV-I infection; Parkinson's disease; Calcium signaling pathway		14	0	100	1.85361e+06	High	1
P35579	Myosin-9 OS=Homo sapiens OX=9606 GN=MYH9 PE=1 SV=4	0	2.501	1	1	1	1	1960	226.4	5.6	3.06	1	cell differentiation;cell organization and biogenesis;cellular component movement;metabolic process;regulation of biological process;response to stimulus;transport	cytoplasm;cytoskeleton;cytosol;extracellular;membrane;nucleus	catalytic activity;motor activity;nucleotide binding;protein binding;RNA binding;transporter activity	Pf00063, Pf01442, Pf01496, Pf01576, Pf01765, Pf02736, Pf03962, Pf04111, Pf04156, Pf05911, Pf06637, Pf07888, Pf09731, Pf11068, Pf11559, Pf12128, Pf13094	4627	MYH9	22	RHO GTPases activate PAKs; EPHA-mediated growth cone collapse; RHO GTPases Activate ROCKs; Sema4D induced cell migration and growth-cone collapse; Regulation of actin dynamics for phagocytic cup formation; RHO GTPases activate CIT; RHO GTPases activate PKNs	ENSG00000100345.20	Tight junction; Salmonella infection; Regulation of actin cytoskeleton	Primary Focal Segmental Glomerulosclerosis FSGS; VEGFA-VEGFR2 Signaling Pathway	23	0			High	1
Q15758	Neutral amino acid transporter B(0) OS=Homo sapiens OX=9606 GN=SLC1A5 PE=1 SV=2	0	2.467	2	1	1	1	541	56.6	5.48	3.21	1	transport	membrane	protein binding;receptor activity;transporter activity	Pf00375	6510	SLC1A5	19	Amino acid transport across the plasma membrane	ENSG00000105281.12	Central carbon metabolism in cancer; Protein digestion and absorption	TYROBP Causal Network	7	0			High	1
P27816	Microtubule-associated protein 4 OS=Homo sapiens OX=9606 GN=MAP4 PE=1 SV=3	0	2.453	1	1	1	1	1152	120.9	5.43	2.29	1	cell division;cell organization and biogenesis;cellular component movement;regulation of biological process	cytoplasm;cytoskeleton	protein binding;RNA binding;structural molecule activity	Pf00418	4134	MAP4	3		ENSG00000047849.21			0	0	100	2.52395e+06	High	1
Q09666	Neuroblast differentiation-associated protein AHNAK OS=Homo sapiens OX=9606 GN=AHNAK PE=1 SV=2	0	2.436	1	1	1	1	5890	628.7	6.15	1.87	1	cell organization and biogenesis;regulation of biological process	cytoplasm;cytoskeleton;cytosol;membrane;nucleus	protein binding;RNA binding;structural molecule activity		79026	AHNAK	11		ENSG00000124942.13			0	0			High	1
Q16778	Histone H2B type 2-E OS=Homo sapiens OX=9606 GN=H2BC21 PE=1 SV=3	0	2.436	9	1	1	1	126	13.9	10.32	0	1	cell organization and biogenesis;defense response;response to stimulus	chromosome;cytosol;nucleus	DNA binding;protein binding	Pf00125, Pf00808	8349	HIST2H2BE	1	SIRT1 negatively regulates rRNA expression; Nonhomologous End-Joining (NHEJ); Activation of anterior HOX genes in hindbrain development during early embryogenesis; NoRC negatively regulates rRNA expression; Meiotic synapsis; Transcriptional regulation by small RNAs; Meiotic recombination; PRC2 methylates histones and DNA; Recruitment and ATM-mediated phosphorylation of repair and signaling protei…	ENSG00000184678.10	Viral carcinogenesis; Systemic lupus erythematosus; Alcoholism		75	0	100	2.70313e+06	High	1
P04040	Catalase OS=Homo sapiens OX=9606 GN=CAT PE=1 SV=3	0	2.408	2	1	1	1	527	59.7	7.39	2.24	1	cell differentiation;cell organization and biogenesis;metabolic process;regulation of biological process;response to stimulus;transport	cytosol;endoplasmic reticulum;extracellular;Golgi;membrane;mitochondrion;organelle lumen;vacuole	antioxidant activity;catalytic activity;metal ion binding;nucleotide binding;protein binding	Pf00199, Pf06628	847	CAT	11	Neutrophil degranulation; Detoxification of Reactive Oxygen Species	ENSG00000121691.4	Peroxisome; Longevity regulating pathway - multiple species; Carbon metabolism; FoxO signaling pathway; Amyotrophic lateral sclerosis (ALS); Glyoxylate and dicarboxylate metabolism; Tryptophan metabolism; Longevity regulating pathway	Selenium Micronutrient Network; Folate Metabolism; Amyotrophic lateral sclerosis (ALS); Oxidative Stress; Tryptophan metabolism; DNA Damage Response (only ATM dependent)	20	0	100	31726904	High	1
P49721	Proteasome subunit beta type-2 OS=Homo sapiens OX=9606 GN=PSMB2 PE=1 SV=1	0	2.405	5	1	1	1	201	22.8	7.02	2.79	1	metabolic process;regulation of biological process;response to stimulus;transport	cytoplasm;cytosol;membrane;nucleus;proteasome	catalytic activity;enzyme regulator activity;protein binding	Pf00227	5690	PSMB2	1	Regulation of RAS by GAPs; CDT1 association with the CDC6:ORC:origin complex; Downstream TCR signaling; UCH proteinases; NIK-->noncanonical NF-kB signaling; Hh mutants that don't undergo autocatalytic processing are degraded by ERAD; SCF-beta-TrCP mediated degradation of Emi1; Cross-presentation of soluble exogenous antigens (endosomes); Separation of Sister Chromatids; Vpu mediated degradation o…	ENSG00000126067.11	Proteasome	Proteasome Degradation	150	0			High	1
P62266	40S ribosomal protein S23 OS=Homo sapiens OX=9606 GN=RPS23 PE=1 SV=3	0	2.388	8	1	2	1	143	15.8	10.49	2.49	1	cell organization and biogenesis;metabolic process;transport	cytosol;membrane;ribosome	protein binding;RNA binding;structural molecule activity	Pf00164	6228	RPS23	5	Peptide chain elongation; Eukaryotic Translation Termination; Viral mRNA Translation; Formation of the ternary complex, and subsequently, the 43S complex; L13a-mediated translational silencing of Ceruloplasmin expression; Selenocysteine synthesis; Nonsense Mediated Decay (NMD) independent of the Exon Junction Complex (EJC); Nonsense Mediated Decay (NMD) enhanced by the Exon Junction Complex (EJC)…	ENSG00000186468.12	Ribosome	Cytoplasmic Ribosomal Proteins	38	0	100	9370085	High	1
P61204	ADP-ribosylation factor 3 OS=Homo sapiens OX=9606 GN=ARF3 PE=1 SV=2	0	2.366	6	1	1	1	181	20.6	7.43	1.77	1	metabolic process;regulation of biological process;response to stimulus;transport	cytoplasm;Golgi;membrane	catalytic activity;nucleotide binding;protein binding;signal transducer activity	Pf00025, Pf00071, Pf00503, Pf01926, Pf04670, Pf08477, Pf09439	377	ARF3	12	Synthesis of PIPs at the Golgi membrane; COPI-dependent Golgi-to-ER retrograde traffic; COPI-mediated anterograde transport	ENSG00000134287.9	Endocytosis		17	0			High	1
Q8TDD1	ATP-dependent RNA helicase DDX54 OS=Homo sapiens OX=9606 GN=DDX54 PE=1 SV=2	0	2.353	2	2	2	2	881	98.5	10.02	2.15	2	metabolic process;regulation of biological process;response to stimulus	cytoplasm;Golgi;membrane;nucleus	catalytic activity;nucleotide binding;protein binding;RNA binding	Pf00270, Pf00271, Pf08147	79039	DDX54	12		ENSG00000123064.12			0	0	100	7.78305e+06	High	1
P60174	Triosephosphate isomerase OS=Homo sapiens OX=9606 GN=TPI1 PE=1 SV=3	0	2.346	5	1	2	1	286	30.8	5.92	5.01	1	development;metabolic process	cytosol;nucleus	catalytic activity;protein binding	Pf00121	7167	TPI1	12	Gluconeogenesis; Glycolysis	ENSG00000111669.14	Carbon metabolism; Inositol phosphate metabolism; Fructose and mannose metabolism; Glycolysis / Gluconeogenesis; Biosynthesis of amino acids; Metabolic pathways	Fatty Acid Beta Oxidation; Cori Cycle; Glycolysis and Gluconeogenesis	14	0	100	1.1913e+06	High	1
P00505	Aspartate aminotransferase, mitochondrial OS=Homo sapiens OX=9606 GN=GOT2 PE=1 SV=3	0	2.331	3	1	1	1	430	47.5	9.01	3.37	1	metabolic process;response to stimulus;transport	cell surface;membrane;mitochondrion;organelle lumen	catalytic activity;protein binding;RNA binding	Pf00155	2806	GOT2	16	Gluconeogenesis; Amino acid synthesis and interconversion (transamination); Glyoxylate metabolism and glycine degradation	ENSG00000125166.12	Fat digestion and absorption; Phenylalanine, tyrosine and tryptophan biosynthesis; Arginine biosynthesis; Tyrosine metabolism; Carbon metabolism; Alanine, aspartate and glutamate metabolism; Phenylalanine metabolism; Biosynthesis of amino acids; 2-Oxocarboxylic acid metabolism; Metabolic pathways; Cysteine and methionine metabolism; Arginine and proline metabolism	Alanine and aspartate metabolism; Amino Acid metabolism; Glycolysis and Gluconeogenesis	22	0			High	1
Q9BVP2	Guanine nucleotide-binding protein-like 3 OS=Homo sapiens OX=9606 GN=GNL3 PE=1 SV=2	0	2.283	2	1	3	1	549	62	9.16	4.43	1	cell division;cell proliferation;regulation of biological process	membrane;nucleus	catalytic activity;nucleotide binding;protein binding;RNA binding	Pf01926, Pf02421, Pf08701	26354	GNL3	3	Major pathway of rRNA processing in the nucleolus and cytosol	ENSG00000163938.16	Ribosome biogenesis in eukaryotes		5	0	100	2.54091e+06	High	1
P62913	60S ribosomal protein L11 OS=Homo sapiens OX=9606 GN=RPL11 PE=1 SV=2	0	2.228	10	2	2	2	178	20.2	9.6	3.67	2	cell organization and biogenesis;metabolic process;regulation of biological process;transport	cytoplasm;cytosol;membrane;nucleus;ribosome	protein binding;RNA binding;structural molecule activity	Pf00281, Pf00673	6135	RPL11	1	Peptide chain elongation; Eukaryotic Translation Termination; Viral mRNA Translation; L13a-mediated translational silencing of Ceruloplasmin expression; Nonsense Mediated Decay (NMD) independent of the Exon Junction Complex (EJC); Selenocysteine synthesis; Nonsense Mediated Decay (NMD) enhanced by the Exon Junction Complex (EJC); GTP hydrolysis and joining of the 60S ribosomal subunit; Major path…	ENSG00000142676.12	Ribosome	Cytoplasmic Ribosomal Proteins	34	0	100	27301618	High	1
Q9Y3D9	28S ribosomal protein S23, mitochondrial OS=Homo sapiens OX=9606 GN=MRPS23 PE=1 SV=2	0	2.201	5	1	1	1	190	21.8	8.9	2.4	1	cell organization and biogenesis;metabolic process	cytoskeleton;membrane;mitochondrion;ribosome	protein binding;RNA binding;structural molecule activity	Pf10484, Pf13741	51649	MRPS23	17	Mitochondrial translation initiation; Mitochondrial translation elongation; Mitochondrial translation termination	ENSG00000181610.12			6	0			High	1
P46783	40S ribosomal protein S10 OS=Homo sapiens OX=9606 GN=RPS10 PE=1 SV=1	0	2.164	5	1	1	1	165	18.9	10.15	2.12	1	cell organization and biogenesis;metabolic process;transport	cytoplasm;cytosol;membrane;nucleus;ribosome	protein binding;RNA binding;structural molecule activity	Pf03501	6204	RPS10	6	Peptide chain elongation; Eukaryotic Translation Termination; Viral mRNA Translation; Formation of the ternary complex, and subsequently, the 43S complex; L13a-mediated translational silencing of Ceruloplasmin expression; Selenocysteine synthesis; Nonsense Mediated Decay (NMD) independent of the Exon Junction Complex (EJC); Nonsense Mediated Decay (NMD) enhanced by the Exon Junction Complex (EJC)…	ENSG00000124614.13	Ribosome	Cytoplasmic Ribosomal Proteins	38	0	100	2.17037e+06	High	1
Q15366	Poly(rC)-binding protein 2 OS=Homo sapiens OX=9606 GN=PCBP2 PE=1 SV=1	0	2.158	4	1	2	1	365	38.6	6.79	4.24	1	defense response;metabolic process;regulation of biological process;response to stimulus	cytoplasm;cytosol;membrane;nucleus	DNA binding;protein binding;RNA binding	Pf00013, Pf13014	5094	PCBP2	12	Negative regulators of DDX58/IFIH1 signaling; mRNA Splicing - Major Pathway	ENSG00000197111.15		mRNA Processing	9	0	100	3.83944e+06	High	1
Q06787	Synaptic functional regulator FMR1 OS=Homo sapiens OX=9606 GN=FMR1 PE=1 SV=1	0	2.147	3	2	2	1	632	71.1	7.42	2.01	2	metabolic process;regulation of biological process;response to stimulus;transport	chromosome;cytoplasm;cytosol;membrane;nucleus;ribosome	protein binding;RNA binding;translation regulator activity	Pf00013, Pf05641, Pf12235, Pf13014	2332	FMR1	X		ENSG00000102081.13	RNA transport	Serotonin and anxiety	2	0	100	330589	High	1
Q96SB4	SRSF protein kinase 1 OS=Homo sapiens OX=9606 GN=SRPK1 PE=1 SV=2	0	2.134	2	1	1	1	655	74.3	6.16	2.93	1	cell differentiation;cell organization and biogenesis;defense response;metabolic process;regulation of biological process;response to stimulus	cytoplasm;cytosol;endoplasmic reticulum;membrane;nucleus	catalytic activity;metal ion binding;nucleotide binding;protein binding;RNA binding	Pf00069, Pf07714	6732	SRPK1	6		ENSG00000096063.15	Herpes simplex infection	mRNA Processing	2	0	100	1675855	High	1
P84103	Serine/arginine-rich splicing factor 3 OS=Homo sapiens OX=9606 GN=SRSF3 PE=1 SV=1	0	2.131	5	1	1	1	164	19.3	11.65	2.68	1	metabolic process;regulation of biological process;transport	cytoplasm;nucleus	protein binding;RNA binding	Pf00076, Pf13893, Pf14259	6428	SRSF3	6	Cleavage of Growing Transcript in the Termination Region ; Transport of Mature mRNA derived from an Intron-Containing Transcript; mRNA 3'-end processing; mRNA Splicing - Major Pathway	ENSG00000112081.16	Spliceosome; Herpes simplex infection	mRNA Processing	14	0			High	1
P46779	60S ribosomal protein L28 OS=Homo sapiens OX=9606 GN=RPL28 PE=1 SV=3	0	2.074	8	1	1	1	137	15.7	12.02	2.4	1	cell organization and biogenesis;metabolic process;regulation of biological process;transport	cytosol;membrane;ribosome	protein binding;RNA binding;structural molecule activity	Pf01778	6158	RPL28	19	Peptide chain elongation; Eukaryotic Translation Termination; Viral mRNA Translation; L13a-mediated translational silencing of Ceruloplasmin expression; Nonsense Mediated Decay (NMD) independent of the Exon Junction Complex (EJC); Selenocysteine synthesis; Nonsense Mediated Decay (NMD) enhanced by the Exon Junction Complex (EJC); GTP hydrolysis and joining of the 60S ribosomal subunit; Major path…	ENSG00000108107.14	Ribosome	Cytoplasmic Ribosomal Proteins	34	0	100	3349735	High	1
O60218	Aldo-keto reductase family 1 member B10 OS=Homo sapiens OX=9606 GN=AKR1B10 PE=1 SV=2	0	2.061	4	1	1	1	316	36	7.84	2.05	1	metabolic process	cytosol;extracellular;vacuole	catalytic activity;protein binding	Pf00248	57016	AKR1B10	7	Signaling by GPCR; Retinoid metabolism and transport	ENSG00000198074.9	Galactose metabolism; Glycerolipid metabolism; Fructose and mannose metabolism; Pentose and glucuronate interconversions; Metabolic pathways	Metapathway biotransformation	13	0	100	1.73684e+06	High	1
O60812	Heterogeneous nuclear ribonucleoprotein C-like 1 OS=Homo sapiens OX=9606 GN=HNRNPCL1 PE=1 SV=1	0	2.036	4	1	1	1	293	32.1	5.06	1.85	1		nucleus	RNA binding	Pf00076, Pf13893, Pf14259	343069	HNRNPCL1	1; CHR_HG1342_HG2282_PATCH		ENSG00000282175.2; ENSG00000179172.9			0	0	100	3.12508e+06	High	1
Q96CT7	Coiled-coil domain-containing protein 124 OS=Homo sapiens OX=9606 GN=CCDC124 PE=1 SV=1	0	2.029	4	1	1	1	223	25.8	9.54	2.85	1	cell division	cytoplasm;cytoskeleton	RNA binding	Pf06244	115098	CCDC124	19		ENSG00000007080.10			0	0	100	12556322	High	1
P41252	Isoleucine--tRNA ligase, cytoplasmic OS=Homo sapiens OX=9606 GN=IARS1 PE=1 SV=2	0	2.026	1	1	1	1	1262	144.4	6.15	0	1	cell differentiation;metabolic process;regulation of biological process	cytoplasm;cytosol;membrane	catalytic activity;nucleotide binding;protein binding;RNA binding	Pf00133, Pf01406, Pf08264, Pf09334	3376	IARS	9	Cytosolic tRNA aminoacylation; SeMet incorporation into proteins	ENSG00000196305.17	Aminoacyl-tRNA biosynthesis	Amino Acid metabolism	10	0			High	1
P07195	L-lactate dehydrogenase B chain OS=Homo sapiens OX=9606 GN=LDHB PE=1 SV=2	0	2.01	3	1	1	1	334	36.6	6.05	2.08	1	metabolic process	cytoplasm;cytosol;membrane;mitochondrion	catalytic activity;nucleotide binding;protein binding	Pf00056, Pf02866	3945	LDHB	12	Pyruvate metabolism	ENSG00000111716.12	Propanoate metabolism; Pyruvate metabolism; Glucagon signaling pathway; Glycolysis / Gluconeogenesis; Metabolic pathways; Cysteine and methionine metabolism	Glycolysis and Gluconeogenesis	11	0			High	1
Q6IN84	rRNA methyltransferase 1, mitochondrial OS=Homo sapiens OX=9606 GN=MRM1 PE=1 SV=1	0	2.007	3	1	1	1	353	38.6	7.94	2.54	1	metabolic process	mitochondrion;organelle lumen	catalytic activity;protein binding;RNA binding	Pf00588, Pf08032	79922	MRM1	17; CHR_HSCHR17_7_CTG4	rRNA modification in the mitochondrion	ENSG00000274853.2; ENSG00000278619.4			4	0			High	1
P62937	Peptidyl-prolyl cis-trans isomerase A OS=Homo sapiens OX=9606 GN=PPIA PE=1 SV=2	0	2.001	5	1	2	1	165	18	7.81	4.32	1	cell organization and biogenesis;cellular component movement;metabolic process;regulation of biological process;response to stimulus;transport	cytoplasm;cytosol;extracellular;membrane;nucleus;organelle lumen	catalytic activity;protein binding;RNA binding	Pf00160	5478	PPIA	7	Budding and maturation of HIV virion; Gene and protein expression by JAK-STAT signaling after Interleukin-12 stimulation; Minus-strand DNA synthesis; Binding and entry of HIV virion; Basigin interactions; APOBEC3G mediated resistance to HIV-1 infection; Uncoating of the HIV Virion; Calcineurin activates NFAT; Platelet degranulation ; Plus-strand DNA synthesis; Integration of provirus; Neutrophil …	ENSG00000196262.13		Prolactin Signaling Pathway	34	0	100	4723683	High	1
Q14974	Importin subunit beta-1 OS=Homo sapiens OX=9606 GN=KPNB1 PE=1 SV=2	0	1.967	1	1	1	1	876	97.1	4.78	2.35	1	cell organization and biogenesis;cellular component movement;metabolic process;regulation of biological process;response to stimulus;transport	cytoplasm;cytosol;extracellular;membrane;nucleus;organelle lumen	metal ion binding;protein binding;RNA binding;transporter activity	Pf02985, Pf03810, Pf13513, Pf13646	3837	KPNB1	17	ISG15 antiviral mechanism; NS1 Mediated Effects on Host Pathways; Nuclear import of Rev protein; Neutrophil degranulation; Regulation of cholesterol biosynthesis by SREBP (SREBF); Transport of Ribonucleoproteins into the Host Nucleus; Activation of DNA fragmentation factor	ENSG00000108424.9	RNA transport	Sterol Regulatory Element-Binding Proteins (SREBP) signalling	29	0	100	1.65699e+06	High	1
P23588	Eukaryotic translation initiation factor 4B OS=Homo sapiens OX=9606 GN=EIF4B PE=1 SV=2	0	1.965	2	1	2	1	611	69.1	5.73	4.21	1	cell organization and biogenesis;metabolic process;regulation of biological process	cytosol	catalytic activity;protein binding;RNA binding	Pf00076, Pf14259	1975	EIF4B	12	mTORC1-mediated signalling; L13a-mediated translational silencing of Ceruloplasmin expression; Translation initiation complex formation; GTP hydrolysis and joining of the 60S ribosomal subunit; Deadenylation of mRNA; Ribosomal scanning and start codon recognition	ENSG00000063046.17	Proteoglycans in cancer; mTOR signaling pathway; RNA transport; PI3K-Akt signaling pathway	Translation Factors; Focal Adhesion-PI3K-Akt-mTOR-signaling pathway; Interferon type I signaling pathways	22	0	100	1.52359e+06	High	1
P81605	Dermcidin OS=Homo sapiens OX=9606 GN=DCD PE=1 SV=2	0	1.964	10	1	1	1	110	11.3	6.54	2.49	1	defense response;metabolic process;response to stimulus	extracellular	catalytic activity;protein binding;RNA binding	Pf15291	117159	DCD	12	Antimicrobial peptides	ENSG00000161634.11			3	0	100	17957256	High	1
Q9BYD3	39S ribosomal protein L4, mitochondrial OS=Homo sapiens OX=9606 GN=MRPL4 PE=1 SV=1	0	1.938	4	1	1	1	311	34.9	9.72	2.66	1	cell organization and biogenesis;metabolic process	membrane;mitochondrion;ribosome	protein binding;RNA binding;structural molecule activity	Pf00573	51073	MRPL4	19	Mitochondrial translation initiation; Mitochondrial translation elongation; Mitochondrial translation termination	ENSG00000105364.13	Ribosome		7	0			High	1
P12004	Proliferating cell nuclear antigen OS=Homo sapiens OX=9606 GN=PCNA PE=1 SV=1	0	1.92	10	2	2	2	261	28.8	4.69	2.61	2	cell differentiation;cell organization and biogenesis;cell proliferation;cellular homeostasis;metabolic process;regulation of biological process;response to stimulus	nucleus	catalytic activity;DNA binding;enzyme regulator activity;protein binding	Pf00705, Pf02747	5111	PCNA	20	Translesion Synthesis by POLH; Mismatch repair (MMR) directed by MSH2:MSH6 (MutSalpha); TP53 Regulates Transcription of Genes Involved in G2 Cell Cycle Arrest; HDR through Homologous Recombination (HRR); Termination of translesion DNA synthesis; Translesion synthesis by POLI; Recognition of DNA damage by PCNA-containing replication complex; Translesion synthesis by REV1; Polymerase switching on t…	ENSG00000132646.10	Hepatitis B; DNA replication; Mismatch repair; Base excision repair; HTLV-I infection; Nucleotide excision repair; Cell cycle	Cell Cycle; Retinoblastoma (RB) in Cancer; Primary Focal Segmental Glomerulosclerosis FSGS; Oxidative Damage; EGF/EGFR Signaling Pathway; G1 to S cell cycle control; DNA Replication; Mismatch repair; Senescence and Autophagy in Cancer	80	0			High	1
Q14566	DNA replication licensing factor MCM6 OS=Homo sapiens OX=9606 GN=MCM6 PE=1 SV=1	0	1.914	1	1	1	1	821	92.8	5.41	2.35	1	metabolic process	nucleus	catalytic activity;DNA binding;nucleotide binding;protein binding	Pf00493, Pf01078, Pf07728, Pf14551	4175	MCM6	2	M/G1 Transition; Assembly of the pre-replicative complex; Unwinding of DNA; Regulation of DNA replication; Activation of ATR in response to replication stress; Activation of the pre-replicative complex; Orc1 removal from chromatin; Removal of licensing factors from origins	ENSG00000076003.4	DNA replication; Cell cycle	Cell Cycle; Retinoblastoma (RB) in Cancer; G1 to S cell cycle control; DNA Replication	26	0			High	1
P07814	Bifunctional glutamate/proline--tRNA ligase OS=Homo sapiens OX=9606 GN=EPRS1 PE=1 SV=5	0	1.873	1	1	1	1	1512	170.5	7.33	1.88	1	cell organization and biogenesis;metabolic process;regulation of biological process;response to stimulus	cytoplasm;cytosol;membrane	catalytic activity;metal ion binding;nucleotide binding;protein binding;RNA binding	Pf00458, Pf00587, Pf00749, Pf01406, Pf03129, Pf03950, Pf09180, Pf14497	2058	EPRS	1	tRNA modification in the nucleus and cytosol; Cytosolic tRNA aminoacylation; SeMet incorporation into proteins	ENSG00000136628.17	Porphyrin and chlorophyll metabolism; Aminoacyl-tRNA biosynthesis; Metabolic pathways	Parkinsons Disease Pathway; Amino Acid metabolism	16	0			High	1
O76094	Signal recognition particle subunit SRP72 OS=Homo sapiens OX=9606 GN=SRP72 PE=1 SV=3	0	1.852	1	1	1	1	671	74.6	9.26	2.2	1	cell organization and biogenesis;response to stimulus;transport	cytoplasm;cytosol;endoplasmic reticulum	protein binding;RNA binding	Pf08492, Pf12569, Pf12895, Pf13424, Pf14559	6731	SRP72	4	SRP-dependent cotranslational protein targeting to membrane	ENSG00000174780.15	Protein export		4	0	100	2.12679e+06	High	1
P05023	Sodium/potassium-transporting ATPase subunit alpha-1 OS=Homo sapiens OX=9606 GN=ATP1A1 PE=1 SV=1	0	1.842	1	1	1	1	1023	112.8	5.49	1.67	1	cell communication;cellular homeostasis;metabolic process;regulation of biological process;response to stimulus;transport	endoplasmic reticulum;endosome;Golgi;membrane	catalytic activity;metal ion binding;nucleotide binding;protein binding;transporter activity	Pf00122, Pf00689, Pf00690, Pf00702, Pf08282, Pf12710, Pf13246	476	ATP1A1	1	Ion homeostasis; Ion transport by P-type ATPases	ENSG00000163399.15	Bile secretion; cGMP-PKG signaling pathway; Endocrine and other factor-regulated calcium reabsorption; Protein digestion and absorption; Proximal tubule bicarbonate reclamation; Thyroid hormone signaling pathway; Insulin secretion; Adrenergic signaling in cardiomyocytes; Thyroid hormone synthesis; Pancreatic secretion; Aldosterone-regulated sodium reabsorption; Carbohydrate digestion and absorpti…	Preimplantation Embryo	24	0			High	1
Q9NW13	RNA-binding protein 28 OS=Homo sapiens OX=9606 GN=RBM28 PE=1 SV=3	0	1.826	2	1	1	1	759	85.7	9.22	1.82	1	metabolic process	nucleus;spliceosomal complex	RNA binding	Pf00076, Pf13893, Pf14259	55131	RBM28	7	Major pathway of rRNA processing in the nucleolus and cytosol	ENSG00000106344.8	Ribosome biogenesis in eukaryotes		5	0	100	780737	High	1
P34932	Heat shock 70 kDa protein 4 OS=Homo sapiens OX=9606 GN=HSPA4 PE=1 SV=4	0	1.79	2	1	1	1	840	94.3	5.19	2.45	1	cell organization and biogenesis;response to stimulus;transport	cytoplasm;cytosol	nucleotide binding;protein binding	Pf00012, Pf06723	3308	HSPA4	5	Regulation of HSF1-mediated heat shock response	ENSG00000170606.14	Antigen processing and presentation	Parkin-Ubiquitin Proteasomal System pathway	6	0			High	1
P47755	F-actin-capping protein subunit alpha-2 OS=Homo sapiens OX=9606 GN=CAPZA2 PE=1 SV=3	0	1.785	3	1	1	1	286	32.9	5.85	2.06	1	cell organization and biogenesis;cellular component movement;coagulation;defense response;regulation of biological process;response to stimulus;transport	cytoskeleton;cytosol;extracellular;membrane	protein binding	Pf01267	830	CAPZA2	7	COPI-independent Golgi-to-ER retrograde traffic; Advanced glycosylation endproduct receptor signaling; COPI-mediated anterograde transport; MHC class II antigen presentation; HSP90 chaperone cycle for steroid hormone receptors (SHR); Factors involved in megakaryocyte development and platelet production	ENSG00000198898.13	Endocytosis		22	0			High	1
P26639	Threonine--tRNA ligase 1, cytoplasmic OS=Homo sapiens OX=9606 GN=TARS1 PE=1 SV=3	0	1.778	2	1	1	1	723	83.4	6.67	2.88	1	metabolic process	cytoplasm;cytoskeleton;cytosol	catalytic activity;nucleotide binding;protein binding;RNA binding	Pf00587, Pf02824, Pf03129, Pf07973	6897	TARS	5	Cytosolic tRNA aminoacylation	ENSG00000113407.13	Aminoacyl-tRNA biosynthesis		5	0			High	1
P62847	40S ribosomal protein S24 OS=Homo sapiens OX=9606 GN=RPS24 PE=1 SV=1	0	1.756	9	1	1	1	133	15.4	10.78	0	1	cell organization and biogenesis;metabolic process;transport	cytosol;membrane;nucleus;ribosome	protein binding;RNA binding;structural molecule activity	Pf01282	6229	RPS24	10	Peptide chain elongation; Eukaryotic Translation Termination; Viral mRNA Translation; Formation of the ternary complex, and subsequently, the 43S complex; L13a-mediated translational silencing of Ceruloplasmin expression; Selenocysteine synthesis; Nonsense Mediated Decay (NMD) independent of the Exon Junction Complex (EJC); Nonsense Mediated Decay (NMD) enhanced by the Exon Junction Complex (EJC)…	ENSG00000138326.18	Ribosome	Cytoplasmic Ribosomal Proteins	38	0			High	1
P46063	ATP-dependent DNA helicase Q1 OS=Homo sapiens OX=9606 GN=RECQL PE=1 SV=3	0	1.755	2	2	2	2	649	73.4	7.88	2.15	2	metabolic process;response to stimulus	chromosome;cytoplasm;membrane;nucleus	catalytic activity;DNA binding;nucleotide binding;protein binding	Pf00270, Pf00271, Pf04851, Pf09382	5965	RECQL	12		ENSG00000004700.15			0	0	100	3.28372e+06	High	1
Q16851	UTP--glucose-1-phosphate uridylyltransferase OS=Homo sapiens OX=9606 GN=UGP2 PE=1 SV=5	0	1.746	2	1	2	1	508	56.9	8.15	1.66	1	metabolic process	cytoplasm;cytosol;nucleus	catalytic activity;metal ion binding;nucleotide binding;protein binding	Pf01704	7360	UGP2	2	Formation of the active cofactor, UDP-glucuronate; Glycogen synthesis	ENSG00000169764.15	Galactose metabolism; Starch and sucrose metabolism; Amino sugar and nucleotide sugar metabolism; Pentose and glucuronate interconversions; Metabolic pathways	Exercise-induced Circadian Regulation; Glycogen Metabolism; Glucuronidation	16	0	100	43901680	High	1
Q9HAN9	Nicotinamide/nicotinic acid mononucleotide adenylyltransferase 1 OS=Homo sapiens OX=9606 GN=NMNAT1 PE=1 SV=1	0	1.746	4	1	1	1	279	31.9	8.87	2.59	1	metabolic process;response to stimulus	nucleus	catalytic activity;nucleotide binding;protein binding	Pf01467	64802	NMNAT1	1	Nicotinate metabolism	ENSG00000173614.13	Nicotinate and nicotinamide metabolism; Metabolic pathways	NAD Biosynthesis II (from tryptophan); NAD+ metabolism; NAD+ biosynthetic pathways	9	0			High	1
P05089	Arginase-1 OS=Homo sapiens OX=9606 GN=ARG1 PE=1 SV=2	0	1.712	3	1	1	1	322	34.7	7.21	2.44	1	cell organization and biogenesis;defense response;metabolic process;regulation of biological process;response to stimulus;transport	cytoplasm;cytosol;extracellular;membrane;nucleus;organelle lumen	catalytic activity;metal ion binding	Pf00491	383	ARG1	6	Urea cycle; Neutrophil degranulation	ENSG00000118520.14	Arginine biosynthesis; Amoebiasis; Biosynthesis of amino acids; Metabolic pathways; Arginine and proline metabolism	Spinal Cord Injury; Amino Acid metabolism; Urea cycle and metabolism of amino groups	15	0	100	2.30797e+06	High	1
Q8NE71	ATP-binding cassette sub-family F member 1 OS=Homo sapiens OX=9606 GN=ABCF1 PE=1 SV=2	0	1.666	1	1	1	1	845	95.9	6.8	1.87	1	defense response;metabolic process;regulation of biological process;response to stimulus;transport	cytoplasm;cytosol;membrane;nucleus;ribosome	catalytic activity;nucleotide binding;protein binding;RNA binding;translation regulator activity	Pf00005, Pf13304	23	ABCF1	6; CHR_HSCHR6_MHC_SSTO_CTG1; CHR_HSCHR6_MHC_DBB_CTG1; CHR_HSCHR6_MHC_QBL_CTG1; CHR_HSCHR6_MHC_COX_CTG1; CHR_HSCHR6_MHC_MCF_CTG1; CHR_HSCHR6_MHC_MANN_CTG1	ABC-family proteins mediated transport	ENSG00000225989.9; ENSG00000232169.9; ENSG00000204574.12; ENSG00000206490.11; ENSG00000236149.9; ENSG00000236342.8; ENSG00000231129.8			2	0			High	1
P61964	WD repeat-containing protein 5 OS=Homo sapiens OX=9606 GN=WDR5 PE=1 SV=1	0	1.646	5	1	1	1	334	36.6	8.27	0	1	cell organization and biogenesis;metabolic process;regulation of biological process	nucleus	catalytic activity;protein binding	Pf00400, Pf08662, Pf11715	11091	WDR5	9	RUNX1 regulates genes involved in megakaryocyte differentiation and platelet function; RMTs methylate histone arginines; PKMTs methylate histone lysines; HATs acetylate histones; Activation of anterior HOX genes in hindbrain development during early embryogenesis; Neddylation	ENSG00000196363.9			16	0	100	3.20421e+06	High	1
P11586	C-1-tetrahydrofolate synthase, cytoplasmic OS=Homo sapiens OX=9606 GN=MTHFD1 PE=1 SV=3	0	1.641	1	1	1	1	935	101.5	7.3	2.21	1	metabolic process	cytoplasm;cytosol;membrane;mitochondrion	catalytic activity;nucleotide binding;protein binding	Pf00763, Pf01268, Pf02882	4522	MTHFD1	14	Metabolism of folate and pterines		One carbon pool by folate; Metabolic pathways	Folate Metabolism; One Carbon Metabolism; Trans-sulfuration and one carbon metabolism	9	0			High	1
Q9UKM9	RNA-binding protein Raly OS=Homo sapiens OX=9606 GN=RALY PE=1 SV=1	0	1.64	3	1	2	1	306	32.4	9.17	2.18	1	metabolic process;regulation of biological process	nucleus;spliceosomal complex	protein binding;RNA binding	Pf00076, Pf13893, Pf14259	22913	RALY	20		ENSG00000125970.11			0	0	100	2937784	High	1
P50914	60S ribosomal protein L14 OS=Homo sapiens OX=9606 GN=RPL14 PE=1 SV=4	0	1.637	5	1	1	1	215	23.4	10.93	2.34	1	cell organization and biogenesis;metabolic process;transport	cytosol;membrane;ribosome	protein binding;RNA binding;structural molecule activity	Pf01929	9045	RPL14	3	Peptide chain elongation; Eukaryotic Translation Termination; Viral mRNA Translation; L13a-mediated translational silencing of Ceruloplasmin expression; Nonsense Mediated Decay (NMD) independent of the Exon Junction Complex (EJC); Selenocysteine synthesis; Nonsense Mediated Decay (NMD) enhanced by the Exon Junction Complex (EJC); GTP hydrolysis and joining of the 60S ribosomal subunit; Major path…	ENSG00000188846.13	Ribosome	Cytoplasmic Ribosomal Proteins	34	0	100	3.35569e+06	High	1
P67936	Tropomyosin alpha-4 chain OS=Homo sapiens OX=9606 GN=TPM4 PE=1 SV=3	0	1.635	4	1	1	1	248	28.5	4.69	2.2	1	cell differentiation;cell organization and biogenesis;cellular component movement	cytoplasm;cytoskeleton;cytosol;membrane	metal ion binding;protein binding;structural molecule activity	Pf00261, Pf12718	7171	TPM4	19	Smooth Muscle Contraction; Striated Muscle Contraction	ENSG00000167460.14	Dilated cardiomyopathy; Adrenergic signaling in cardiomyocytes; Cardiac muscle contraction; Hypertrophic cardiomyopathy (HCM)	Striated Muscle Contraction	8	0	100	3.12745e+06	High	1
O15226	NF-kappa-B-repressing factor OS=Homo sapiens OX=9606 GN=NKRF PE=1 SV=2	0	1.589	2	1	1	1	690	77.6	8.79	1.77	1	metabolic process;regulation of biological process	nucleus	DNA binding;protein binding;RNA binding	Pf00035, Pf01424, Pf01585, Pf12656	55922	NKRF	X		ENSG00000186416.13			0	0	100	2.74253e+06	High	1
P16989	Y-box-binding protein 3 OS=Homo sapiens OX=9606 GN=YBX3 PE=1 SV=4	0	1.585	7	2	2	1	372	40.1	9.77	2.78	2	metabolic process;regulation of biological process;response to stimulus	cytoplasm;cytosol;nucleus	DNA binding;protein binding;RNA binding	Pf00313	8531	CSDA; YBX3	12		ENSG00000060138.12	Tight junction	RalA downstream regulated genes; Apoptosis-related network due to altered Notch3 in ovarian cancer	3	0	100	539728	High	1
Q86WJ1	Chromodomain-helicase-DNA-binding protein 1-like OS=Homo sapiens OX=9606 GN=CHD1L PE=1 SV=3	0	1.584	1	1	1	1	897	100.9	6.9	2.15	1	cell organization and biogenesis;metabolic process;regulation of biological process;response to stimulus	cytosol;membrane;nucleus	catalytic activity;nucleotide binding;protein binding	Pf00176, Pf00270, Pf00271, Pf11496	9557	CHD1L; LOC101060601	1		ENSG00000131778.18			0	0	100	1.45404e+06	High	1
P08697	Alpha-2-antiplasmin OS=Homo sapiens OX=9606 GN=SERPINF2 PE=1 SV=3	0	1.58	2	1	1	1	491	54.5	6.29	1.81	1	cell organization and biogenesis;defense response;regulation of biological process;response to stimulus;transport	cell surface;extracellular;organelle lumen	enzyme regulator activity;protein binding	Pf00079	5345	SERPINF2	17	Platelet degranulation ; Dissolution of Fibrin Clot	ENSG00000167711.13	Complement and coagulation cascades	Blood Clotting Cascade; Complement and Coagulation Cascades	8	0	100	4.14799e+06	High	1
Q96AG4	Leucine-rich repeat-containing protein 59 OS=Homo sapiens OX=9606 GN=LRRC59 PE=1 SV=1	0	1.562	4	1	1	1	307	34.9	9.57	2.21	1		endoplasmic reticulum;membrane;nucleus	protein binding;RNA binding	Pf12799, Pf13855	55379	LRRC59	17		ENSG00000108829.9			0	0	100	2.12119e+06	High	1
Q9NYK5	39S ribosomal protein L39, mitochondrial OS=Homo sapiens OX=9606 GN=MRPL39 PE=1 SV=3	0	1.542	3	1	1	1	338	38.7	7.65	0	1	cell organization and biogenesis;metabolic process	membrane;mitochondrion;ribosome	nucleotide binding;RNA binding	Pf02824	54148	MRPL39	21	Mitochondrial translation initiation; Mitochondrial translation elongation; Mitochondrial translation termination	ENSG00000154719.13			6	0	100	1.44015e+06	High	1
O00139	Kinesin-like protein KIF2A OS=Homo sapiens OX=9606 GN=KIF2A PE=1 SV=3	0	1.494	2	1	1	1	706	79.9	6.68	0	1	cell differentiation;cell division;cell organization and biogenesis;cellular component movement;development;transport	cytoplasm;cytoskeleton;cytosol;membrane;nucleus	catalytic activity;motor activity;nucleotide binding;protein binding	Pf00225	3796	KIF2A	5	COPI-dependent Golgi-to-ER retrograde traffic; Kinesins; Amplification of signal from unattached kinetochores via a MAD2 inhibitory signal; Separation of Sister Chromatids; Resolution of Sister Chromatid Cohesion; RHO GTPases Activate Formins; MHC class II antigen presentation	ENSG00000068796.16			27	0	100	3.97913e+06	High	1
P08195	4F2 cell-surface antigen heavy chain OS=Homo sapiens OX=9606 GN=SLC3A2 PE=1 SV=3	0	1.486	2	1	1	1	630	68	5.01	2.2	1	cell growth;cellular component movement;metabolic process;response to stimulus;transport	cell surface;cytosol;membrane;nucleus	catalytic activity;protein binding;RNA binding;transporter activity	Pf00128	6520	SLC3A2	11	Tryptophan catabolism; Basigin interactions; Amino acid transport across the plasma membrane	ENSG00000168003.16	Protein digestion and absorption; mTOR signaling pathway		13	0	100	1844050	High	1
P63244	Receptor of activated protein C kinase 1 OS=Homo sapiens OX=9606 GN=RACK1 PE=1 SV=3	0	1.427	3	1	1	1	317	35.1	7.69	2.49	1	cell death;cellular homeostasis;development;metabolic process;regulation of biological process;response to stimulus	cytoplasm;cytosol;membrane;mitochondrion;nucleus;ribosome	enzyme regulator activity;protein binding;RNA binding;structural molecule activity	Pf00400	10399	GNB2L1; RACK1	5	Regulation of TNFR1 signaling; TNFR1-mediated ceramide production; TNFR1-induced NFkappaB signaling pathway	ENSG00000204628.11	Measles	Androgen receptor signaling pathway; Brain-Derived Neurotrophic Factor (BDNF) signaling pathway; VEGFA-VEGFR2 Signaling Pathway; Interferon type I signaling pathways	11	0	100	2.18798e+06	High	1
P04843	Dolichyl-diphosphooligosaccharide--protein glycosyltransferase subunit 1 OS=Homo sapiens OX=9606 GN=RPN1 PE=1 SV=1	0	1.402	1	1	1	1	607	68.5	6.38	2.22	1	metabolic process	cytosol;endoplasmic reticulum;membrane	catalytic activity;protein binding;RNA binding	Pf04597	6184	RPN1	3	Asparagine N-linked glycosylation; SRP-dependent cotranslational protein targeting to membrane	ENSG00000163902.11	N-Glycan biosynthesis; Protein processing in endoplasmic reticulum; Metabolic pathways	Proteasome Degradation	9	0	100	1.4612e+06	High	1
P11388	DNA topoisomerase 2-alpha OS=Homo sapiens OX=9606 GN=TOP2A PE=1 SV=3	0	1.387	1	1	1	1	1531	174.3	8.72	2.65	1	cell differentiation;cell division;cell organization and biogenesis;metabolic process;regulation of biological process;response to stimulus	chromosome;cytoplasm;nucleus	catalytic activity;DNA binding;metal ion binding;nucleotide binding;protein binding;RNA binding	Pf00204, Pf00521, Pf01751, Pf02518, Pf08070	7153	TOP2A	17	SUMOylation of DNA replication proteins; Transcription of E2F targets under negative control by DREAM complex	ENSG00000131747.14	Platinum drug resistance	Gastric Cancer Network 1; Gastric cancer network 2; Retinoblastoma (RB) in Cancer	14	0			High	1
Q9BQG0	Myb-binding protein 1A OS=Homo sapiens OX=9606 GN=MYBBP1A PE=1 SV=2	0	1.364	1	1	1	1	1328	148.8	9.28	0	1	cell communication;cell differentiation;metabolic process;regulation of biological process;response to stimulus;transport	cytoplasm;membrane;nucleus	catalytic activity;DNA binding;protein binding;RNA binding	Pf04931, Pf05793, Pf11593, Pf12815	10514	MYBBP1A	17	B-WICH complex positively regulates rRNA expression	ENSG00000132382.14		Energy Metabolism	5	0	100	1.43554e+06	High	1
Q53GT1	Kelch-like protein 22 OS=Homo sapiens OX=9606 GN=KLHL22 PE=1 SV=2	0	1.358	2	1	1	1	634	71.6	5.49	0	1	cell division;cell organization and biogenesis;metabolic process;regulation of biological process	cytoplasm;cytoskeleton;cytosol	catalytic activity;protein binding	Pf00651, Pf01344, Pf07646, Pf07707, Pf13415, Pf13418, Pf13964	84861	KLHL22	22	Antigen processing: Ubiquitination & Proteasome degradation; Neddylation	ENSG00000099910.16			7	0	100	1.17816e+06	High	1
Q9NX02	NACHT, LRR and PYD domains-containing protein 2 OS=Homo sapiens OX=9606 GN=NLRP2 PE=1 SV=1	0	1.35	1	1	1	1	1062	120.4	6.07	1.91	1	cell death;defense response;metabolic process;regulation of biological process;response to stimulus	cytoplasm;cytosol;Golgi	catalytic activity;nucleotide binding;protein binding;RNA binding	Pf00910, Pf02758, Pf05496, Pf05729, Pf13191, Pf13401	55655	NLRP2	19; CHR_HSCHR19LRC_PGF2_CTG3_1; CHR_HSCHR19LRC_COX1_CTG3_1; CHR_HSCHR19LRC_LRC_I_CTG3_1; CHR_HSCHR19LRC_LRC_J_CTG3_1; CHR_HSCHR19LRC_COX2_CTG3_1; CHR_HSCHR19LRC_LRC_T_CTG3_1; CHR_HSCHR19_4_CTG3_1; CHR_HSCHR19LRC_LRC_S_CTG3_1		ENSG00000278682.4; ENSG00000275082.4; ENSG00000274638.4; ENSG00000275843.4; ENSG00000275796.4; ENSG00000278789.4; ENSG00000022556.15; ENSG00000273992.4; ENSG00000275399.4		Nucleotide-binding Oligomerization Domain (NOD) pathway	1	0	100	1.51185e+06	High	1
O14744	Protein arginine N-methyltransferase 5 OS=Homo sapiens OX=9606 GN=PRMT5 PE=1 SV=4	0	1.307	2	1	1	1	637	72.6	6.29	2.21	1	cell organization and biogenesis;cell proliferation;metabolic process;regulation of biological process	cytoplasm;cytosol;Golgi;nucleus	catalytic activity;DNA binding;nucleotide binding;protein binding	Pf02475, Pf05185	10419	PRMT5	14	snRNP Assembly; Regulation of TP53 Activity through Methylation; RMTs methylate histone arginines	ENSG00000100462.15	RNA transport		13	0	100	3.61096e+06	High	1
Q96QE5	Transcription elongation factor, mitochondrial OS=Homo sapiens OX=9606 GN=TEFM PE=1 SV=1	0	1.305	3	1	1	1	360	41.7	9.32	1.67	1	cell organization and biogenesis;metabolic process;regulation of biological process	mitochondrion;organelle lumen	catalytic activity;enzyme regulator activity;protein binding;RNA binding	Pf12836	79736	TEFM	17		ENSG00000172171.10			0	0	100	961700	High	1
Q14651	Plastin-1 OS=Homo sapiens OX=9606 GN=PLS1 PE=1 SV=2	0	1.237	1	1	1	1	629	70.2	5.41	0	1	cell organization and biogenesis;regulation of biological process;transport	cytoplasm;cytoskeleton	metal ion binding;protein binding;structural molecule activity	Pf00036, Pf00307, Pf13202, Pf13405, Pf13499, Pf13833	5357	PLS1	3		ENSG00000120756.12			0	0			High	1
Q96P63	Serpin B12 OS=Homo sapiens OX=9606 GN=SERPINB12 PE=1 SV=1	0	1.235	2	1	1	1	405	46.2	5.53	2.09	1	cell differentiation;regulation of biological process;transport	cytoplasm;membrane	enzyme regulator activity;protein binding	Pf00079	89777	SERPINB12	18	Neutrophil degranulation	ENSG00000166634.6			3	0	100	3395234	High	1
Q13610	Periodic tryptophan protein 1 homolog OS=Homo sapiens OX=9606 GN=PWP1 PE=1 SV=1	0	1.207	3	1	1	1	501	55.8	4.77	2.05	1	cell organization and biogenesis;metabolic process;regulation of biological process	Golgi;nucleus	protein binding	Pf00400	11137	PWP1	12		ENSG00000136045.11			0	0			High	1
Q9Y617	Phosphoserine aminotransferase OS=Homo sapiens OX=9606 GN=PSAT1 PE=1 SV=2	0	1.191	3	1	1	1	370	40.4	7.66	1.78	1	metabolic process	cytoplasm;cytosol	catalytic activity	Pf00266	29968	PSAT1	9	Serine biosynthesis	ENSG00000135069.13	Vitamin B6 metabolism; Carbon metabolism; Glycine, serine and threonine metabolism; Biosynthesis of amino acids; Metabolic pathways	Trans-sulfuration and one carbon metabolism	10	0	100	2.16304e+06	High	1
Q86SE5	RNA-binding Raly-like protein OS=Homo sapiens OX=9606 GN=RALYL PE=1 SV=2	0	1.169	4	1	1	1	291	32.3	7.93	1.76	1		nucleus	protein binding;RNA binding	Pf00076, Pf13893, Pf14259	138046	RALYL	8		ENSG00000184672.11			0	0			High	1
Q86UE4	Protein LYRIC OS=Homo sapiens OX=9606 GN=MTDH PE=1 SV=2	0	1.169	2	1	1	1	582	63.8	9.32	2.3	1	cell organization and biogenesis;regulation of biological process;response to stimulus	cytoplasm;endoplasmic reticulum;membrane;nucleus	protein binding;RNA binding		92140	MTDH	8		ENSG00000147649.9		Gastric cancer network 2	1	0	100	5.0259e+06	High	1
Q6ZN08	Putative zinc finger protein 66 OS=Homo sapiens OX=9606 GN=ZNF66 PE=5 SV=3	0	1.158	2	1	1	1	573	65.8	9.33	0	1	metabolic process;regulation of biological process	nucleus	DNA binding;metal ion binding	Pf01352, Pf13465	7617	ZNF66; ZNF66P	19		ENSG00000160229.11			0	0	100	380187	High	1
B9A064	Immunoglobulin lambda-like polypeptide 5 OS=Homo sapiens OX=9606 GN=IGLL5 PE=2 SV=2	0	1.142	4	1	2	1	214	23	8.84	1.86	1	cell organization and biogenesis;defense response;metabolic process;regulation of biological process;response to stimulus	extracellular	protein binding	Pf07654, Pf08205, Pf13927	100423062	IGLL5	22		ENSG00000254709.7			0	0	100	36083807	High	1
Q13454	Tumor suppressor candidate 3 OS=Homo sapiens OX=9606 GN=TUSC3 PE=1 SV=1	0	1.125	3	1	1	1	348	39.7	9.91	0	1	metabolic process;transport	endoplasmic reticulum;membrane;mitochondrion	catalytic activity;transporter activity	Pf04756	7991	TUSC3	8	Asparagine N-linked glycosylation; Miscellaneous transport and binding events	ENSG00000104723.20	N-Glycan biosynthesis; Protein processing in endoplasmic reticulum; Metabolic pathways		8	0			High	1
P00740	Coagulation factor IX OS=Homo sapiens OX=9606 GN=F9 PE=1 SV=2	0	1.102	2	1	1	1	461	51.7	5.47	2.23	1	coagulation;metabolic process;response to stimulus;transport	extracellular;membrane;organelle lumen	catalytic activity;metal ion binding;protein binding	Pf00008, Pf00089, Pf00594, Pf13365, Pf14670	2158	F9	X	Extrinsic Pathway of Fibrin Clot Formation; Transport of gamma-carboxylated protein precursors from the endoplasmic reticulum to the Golgi apparatus; Intrinsic Pathway of Fibrin Clot Formation; Removal of aminoterminal propeptides from gamma-carboxylated proteins; Gamma-carboxylation of protein precursors	ENSG00000101981.10	Complement and coagulation cascades	Blood Clotting Cascade; Complement and Coagulation Cascades	14	0			High	1
Q13472	DNA topoisomerase 3-alpha OS=Homo sapiens OX=9606 GN=TOP3A PE=1 SV=1	0	1.101	1	1	1	1	1001	112.3	8.34	2.02	1	metabolic process;regulation of biological process	chromosome;nucleus	catalytic activity;DNA binding;metal ion binding;protein binding	Pf01131, Pf01396, Pf01751, Pf06839	7156	TOP3A	17; CHR_HSCHR17_3_CTG1	G2/M DNA damage checkpoint; Presynaptic phase of homologous DNA pairing and strand exchange; Resolution of D-loop Structures through Synthesis-Dependent Strand Annealing (SDSA); Meiotic recombination; Processing of DNA double-strand break ends; HDR through Single Strand Annealing (SSA); Regulation of TP53 Activity through Phosphorylation; Resolution of D-loop Structures through Holliday Junction …	ENSG00000177302.14; ENSG00000284238.1	Homologous recombination; Fanconi anemia pathway		27	0	100	1.36391e+06	High	1
P51857	Aldo-keto reductase family 1 member D1 OS=Homo sapiens OX=9606 GN=AKR1D1 PE=1 SV=1	0	1.078	3	1	1	1	326	37.4	7.5	2.12	1	metabolic process	cytoplasm;cytosol	catalytic activity	Pf00248, Pf02738	6718	AKR1D1	7	Synthesis of bile acids and bile salts via 27-hydroxycholesterol; Synthesis of bile acids and bile salts via 7alpha-hydroxycholesterol; Synthesis of bile acids and bile salts via 24-hydroxycholesterol	ENSG00000122787.14	Metabolic pathways; Steroid hormone biosynthesis; Primary bile acid biosynthesis	Metapathway biotransformation	12	0	100	4.00983e+06	High	1
P01624	Immunoglobulin kappa variable 3-15 OS=Homo sapiens OX=9606 GN=IGKV3-15 PE=1 SV=2	0	1.077	8	1	1	1	115	12.5	5.19	1.76	1	cellular component movement;metabolic process;regulation of biological process;response to stimulus;transport	extracellular;membrane	catalytic activity	Pf00047, Pf07679, Pf07686	28913	IGKV3-15	2; CHR_HG2290_PATCH	FCERI mediated Ca+2 mobilization; Scavenging of heme from plasma; Classical antibody-mediated complement activation; FCERI mediated MAPK activation; FCERI mediated NF-kB activation; CD22 mediated BCR regulation; Regulation of Complement cascade; Immunoregulatory interactions between a Lymphoid and a non-Lymphoid cell; Cell surface interactions at the vascular wall; FCGR activation; Regulation of …	ENSG00000282447.1; ENSG00000244437.1			26	0			High	1
Q9H2G4	Testis-specific Y-encoded-like protein 2 OS=Homo sapiens OX=9606 GN=TSPYL2 PE=1 SV=1	0	1.062	1	1	3	1	693	79.4	4.58	6.37	1	cell organization and biogenesis;metabolic process;regulation of biological process	cytoplasm;nucleus	DNA binding;protein binding	Pf00956	64061	TSPYL2	X	XBP1(S) activates chaperone genes	ENSG00000184205.14			4	0	100	4.40526e+07	High	1
Q8N3K9	Cardiomyopathy-associated protein 5 OS=Homo sapiens OX=9606 GN=CMYA5 PE=1 SV=3	0	1.054	0	1	1	1	4069	448.9	4.78	0	1		cytoplasm	protein binding	Pf00041, Pf00622	202333	CMYA5	5		ENSG00000164309.14			0	0			High	1
P01023	Alpha-2-macroglobulin OS=Homo sapiens OX=9606 GN=A2M PE=1 SV=3	0	1.054	1	1	1	1	1474	163.2	6.46	1.64	1	cell differentiation;cell organization and biogenesis;metabolic process;regulation of biological process;response to stimulus;transport	cytosol;extracellular;organelle lumen	enzyme regulator activity;protein binding	Pf00207, Pf01835, Pf07677, Pf07678, Pf07703, Pf10569, Pf11974, Pf13249	2	A2M	12	Platelet degranulation ; Degradation of the extracellular matrix; Rho GTPase cycle; HDL assembly; Intrinsic Pathway of Fibrin Clot Formation	ENSG00000175899.14	Complement and coagulation cascades	Complement and Coagulation Cascades	17	0	100	1.38665e+06	High	1
P07305	Histone H1.0 OS=Homo sapiens OX=9606 GN=H1-0 PE=1 SV=3	0	1.01	5	1	1	1	194	20.9	10.84	0	1	cell organization and biogenesis;metabolic process	chromosome;cytoskeleton;Golgi;nucleus	DNA binding;protein binding;RNA binding	Pf00538	3005	H1F0	22	Formation of Senescence-Associated Heterochromatin Foci (SAHF); Activation of DNA fragmentation factor	ENSG00000189060.5			10	0			High	1
P08397	Porphobilinogen deaminase OS=Homo sapiens OX=9606 GN=HMBS PE=1 SV=2	0	0.988	5	1	1	1	361	39.3	7.18	0	1	metabolic process	cytoplasm;cytosol	catalytic activity	Pf01379, Pf03900	3145	HMBS	11; CHR_HG2217_PATCH	Heme biosynthesis	ENSG00000281702.3; ENSG00000256269.7	Porphyrin and chlorophyll metabolism; Metabolic pathways	Heme Biosynthesis	6	0			High	1
P27708	CAD protein OS=Homo sapiens OX=9606 GN=CAD PE=1 SV=3	0	0.972	1	1	1	1	2225	242.8	6.46	0	1	metabolic process	cytoplasm;cytosol;membrane;nucleus	catalytic activity;metal ion binding;nucleotide binding;protein binding	Pf00117, Pf00185, Pf00289, Pf00988, Pf01979, Pf02142, Pf02222, Pf02729, Pf02786, Pf02787, Pf07478, Pf07722, Pf13147, Pf13535, Pf13594, Pf15632	790	CAD	2	Pyrimidine biosynthesis	ENSG00000084774.13	Alanine, aspartate and glutamate metabolism; Metabolic pathways; Pyrimidine metabolism	Endothelin Pathways; Amino Acid metabolism	9	0			High	1
Q15181	Inorganic pyrophosphatase OS=Homo sapiens OX=9606 GN=PPA1 PE=1 SV=2	0.002	0.965	3	1	1	1	289	32.6	5.86	0	1	metabolic process	cytoplasm;cytosol	catalytic activity;metal ion binding	Pf00719	5464	PPA1	10	Cytosolic tRNA aminoacylation; Pyrophosphate hydrolysis	ENSG00000180817.11	Oxidative phosphorylation		7	0			High	1
Q9Y5B9	FACT complex subunit SPT16 OS=Homo sapiens OX=9606 GN=SUPT16H PE=1 SV=1	0.002	0.963	1	1	1	1	1047	119.8	5.66	0	1	cell organization and biogenesis;metabolic process;regulation of biological process;response to stimulus	chromosome;nucleus	protein binding;RNA binding	Pf00557, Pf08512, Pf08644, Pf14826	11198	SUPT16H	14	HIV elongation arrest and recovery; TP53 Regulates Transcription of DNA Repair Genes; Tat-mediated HIV elongation arrest and recovery; Formation of RNA Pol II elongation complex ; Formation of HIV elongation complex in the absence of HIV Tat; Regulation of TP53 Activity through Phosphorylation; RNA Polymerase II Pre-transcription Events; Pausing and recovery of HIV elongation; Pausing and recover…	ENSG00000092201.9			24	0	100	3.1563e+06	High	1
P35241	Radixin OS=Homo sapiens OX=9606 GN=RDX PE=1 SV=1	0.002	0.951	2	1	2	1	583	68.5	6.37	1.62	1	cell organization and biogenesis;regulation of biological process;response to stimulus	cytoplasm;cytoskeleton;membrane	protein binding;RNA binding	Pf00373, Pf00769, Pf09379, Pf09380	5962	RDX	11	Recycling pathway of L1	ENSG00000137710.14	MicroRNAs in cancer; Proteoglycans in cancer; Regulation of actin cytoskeleton	Regulation of Actin Cytoskeleton	8	0	100	1.66202e+06	High	1
P12236	ADP/ATP translocase 3 OS=Homo sapiens OX=9606 GN=SLC25A6 PE=1 SV=4	0.007	0.919	3	1	1	1	298	32.8	9.74	0	1	cell death;cell organization and biogenesis;regulation of biological process;response to stimulus;transport	membrane;mitochondrion;nucleus	protein binding;transporter activity	Pf00153	293	SLC25A6	X|Y; X	Mitochondrial protein import; Regulation of insulin secretion; Vpr-mediated induction of apoptosis by mitochondrial outer membrane permeabilization; Influenza Virus Induced Apoptosis; Metabolism of proteins	ENSG00000169100.13	cGMP-PKG signaling pathway; Huntington's disease; HTLV-I infection; Parkinson's disease; Influenza A; Calcium signaling pathway	Electron Transport Chain	21	0			High	1
O95819	Mitogen-activated protein kinase kinase kinase kinase 4 OS=Homo sapiens OX=9606 GN=MAP4K4 PE=1 SV=2	0.007	0.909	1	1	1	1	1239	142	7.46	1.68	1	cell organization and biogenesis;metabolic process;regulation of biological process;response to stimulus	cytoplasm	catalytic activity;nucleotide binding;protein binding;signal transducer activity	Pf00069, Pf00780, Pf07714	9448	MAP4K4	2	Oxidative Stress Induced Senescence	ENSG00000071054.16	MAPK signaling pathway	MAPK Signaling Pathway; Angiopoietin Like Protein 8 Regulatory Pathway; Insulin Signaling	8	0			High	1
Q9Y4B5	Microtubule cross-linking factor 1 OS=Homo sapiens OX=9606 GN=MTCL1 PE=1 SV=5	0.007	0.904	1	1	1	1	1905	209.4	6.43	2.2	1	cell organization and biogenesis;cellular component movement;metabolic process;regulation of biological process	cytoplasm;cytoskeleton;membrane	protein binding;RNA binding	Pf04111, Pf04156, Pf05483, Pf05557, Pf07888, Pf10174, Pf11365, Pf12128, Pf13851, Pf13868, Pf13870, Pf14818	23255	SOGA2; MTCL1	18		ENSG00000168502.17			0	0	100	9841485	High	1
P01040	Cystatin-A OS=Homo sapiens OX=9606 GN=CSTA PE=1 SV=1	0.007	0.878	12	1	1	1	98	11	5.5	1.8	1	cell death;cell differentiation;metabolic process;regulation of biological process	cytoplasm;cytoskeleton;cytosol	enzyme regulator activity;protein binding;structural molecule activity	Pf00031	1475	CSTA	3	Formation of the cornified envelope	ENSG00000121552.3			3	0			High	1
Q8WXX5	DnaJ homolog subfamily C member 9 OS=Homo sapiens OX=9606 GN=DNAJC9 PE=1 SV=1	0.007	0.875	4	1	1	1	260	29.9	5.73	0	1	regulation of biological process;response to stimulus	cytoplasm;cytosol;membrane;nucleus	protein binding	Pf00226	23234	DNAJC9	10		ENSG00000213551.4			0	0			High	1
Q9H8Q6	Putative uncharacterized protein encoded by HEXA-AS1 OS=Homo sapiens OX=9606 GN=HEXA-AS1 PE=5 SV=1	0.007	0.871	8	1	1	1	139	16.1	8.87	2.31	1					80072	HEXA-AS1	15					0	0	100	3.6287e+06	High	1
Q9BYG3	MKI67 FHA domain-interacting nucleolar phosphoprotein OS=Homo sapiens OX=9606 GN=NIFK PE=1 SV=1	0.007	0.87	5	1	1	1	293	34.2	9.88	2.07	1	cell organization and biogenesis;metabolic process;regulation of biological process	chromosome;cytoplasm;nucleus	protein binding;RNA binding	Pf00076, Pf12196, Pf13893, Pf14259	84365	MKI67IP; NIFK	2		ENSG00000155438.11			0	0			High	1
O95497	Pantetheinase OS=Homo sapiens OX=9606 GN=VNN1 PE=1 SV=2	0.007	0.858	2	1	1	1	513	57	5.55	0	1	cellular component movement;defense response;metabolic process;regulation of biological process;response to stimulus;transport	extracellular;membrane	catalytic activity	Pf00795	8876	VNN1	6	Vitamin B5 (pantothenate) metabolism; Neutrophil degranulation; Post-translational modification: synthesis of GPI-anchored proteins	ENSG00000112299.7	Pantothenate and CoA biosynthesis		11	0	100	1.22882e+06	High	1
P45880	Voltage-dependent anion-selective channel protein 2 OS=Homo sapiens OX=9606 GN=VDAC2 PE=1 SV=2	0.007	0.849	3	1	1	1	294	31.5	7.56	1.69	1	regulation of biological process;transport	membrane;mitochondrion;nucleus	nucleotide binding;protein binding;transporter activity	Pf01459	7417	VDAC2	10	Mitochondrial calcium ion transport; Ub-specific processing proteases	ENSG00000165637.13	NOD-like receptor signaling pathway; cGMP-PKG signaling pathway; Huntington's disease; HTLV-I infection; Parkinson's disease; Calcium signaling pathway		12	0	100	1.46195e+06	High	1
Q8NDG6	ATP-dependent RNA helicase TDRD9 OS=Homo sapiens OX=9606 GN=TDRD9 PE=2 SV=3	0.01	0.821	0	1	1	1	1382	155.6	7.05	0	1	cell differentiation;cell organization and biogenesis;development;metabolic process;regulation of biological process	cytoplasm;mitochondrion;nucleus	catalytic activity;nucleotide binding;RNA binding	Pf00270, Pf00271, Pf00567, Pf04408, Pf13401	122402	TDRD9	14	PIWI-interacting RNA (piRNA) biogenesis	ENSG00000156414.18			3	0	100	36864104	High	1
