# Supplementary material for: PARylation of HMGA1 desensitizes esophageal squamous cell carcinoma to olaparib
Source: Clin Transl Med. 2024 Dec 17;14(12):e70111. doi: 10.1002/ctm2.70111 (PMC11652107; doi:10.1002/ctm2.70111)
Supplement: Supplementary file 9 — Supporting Information [file CTM2-14-e70111-s001.xlsx]

## Sheet: Sheet1
Supplementary Table S2
Gene/plasmids	Primers	Primer sequences
	forward primer	CGAGAAAAGGACGGCACTGA
HMGA1-human
	reverse primer	TTGTGGTGGTTTTCCGGGTC
	forward primer	AACGGATTTGGTCGTATTGG
GAPDH-human
	reverse primer	TTGATTTTGGAGGGATCTCG
	forward primer	GCCGCCTACTCTATCCTCAGG
PARP1-human
	reverse primer	GGCTTCTTCATTCCAAAGTCAT
	forward primer	CTGTTCACCAATGAAGACAACC
Ku70-human
	reverse primer	GAACAAGGATATGTCAAAGCCC
	forward primer	GGAAGCCTCTGGAAGTTCTGTC
Ku80-human
	reverse primer	CCACATCACCACCTTCTTCAAATAC
	forward primer	TTCTCAAGGAAGAAGGTGTCTC
p-DNA PKcs-human
	reverse primer	CAATGAACGTGTTGTAGCACTC
	forward primer	GACGCUGACAUUGAAUUUATT
siRNA-PARG-human
	reverse primer	UAAAUUCAAUGUCAGCGUCT
	forward primer	GAGCACUUCAUGAAAUUAUTT
siRNA-PARP1-human
	reverse primer	AUAAUUUCAUGAAGUGCUCTT
	forward primer	GCAGCAGUAUAAGCAAUAUTT
siRNA-BRCA1-human
	reverse primer	AUAUUGCUUAUACUGCUGCTT
	forward primer	GCAGAAUUCUCUCAAUAAUTT
siRNA-BRCA2-human
	reverse primer	AUUAUUGAGAGAAUUCUGCTT
HMGA1-shRNA		GAAGTGCCAACACCTAAGAGA
	forward primer	GGTTCTAGAGCCACCATGAGTGAGTCGA GCTCGAA
HA-Flag-HMGA1
	reverse primer	AGTCCTCGGAGGAGGAGCAGTACCCATA CGATGTTCCAGA
	forward primer	GGTTCTAGAGCCACCATGGCGGAGTCTTCGGATAA
HA-Flag-PARP1
	reverse primer	GGAACATCGTATGGGTACCACAGGGAGGTCTTAAAAT
	forward primer	AGTCCAGTGTGGTGGATGAGTGAGTCGAGCTCG
EGFP-HMGA1
	reverse primer	GCCCTCTAGACTCGACTGCTCCTCCTCCGAG
	forward primer	AGTCCAGTGTGGTGGATGGTGAGCAAGGGCGAG
EGFP
	reverse primer	GCCCTCTAGACTCGATTACTTGTACAGCTCGTCCATGCCG
